# Supplementary material for: Bis[(methyl­sulfan­yl)carbon­yl]disulfane
Source: Acta Crystallogr Sect E Struct Rep Online. 2012 Jun 13;68(Pt 7):o2102. doi: 10.1107/S1600536812024750 (PMC3393915; doi:10.1107/S1600536812024750)
Supplement: Supplementary file 2 [file e-68-o2102-Isup2.hkl]

# 
# h,k,l, Fc-squared, Fo-squared, sigma(Fo-squared) and status flag 
# 
data_I
_shelx_title ' 10104a in P-1' 
_shelx_refln_list_code          4 
_shelx_F_calc_maximum      105.66 
_exptl_crystal_F_000       220.00 
_reflns_d_resolution_high  0.7703 
 
loop_ 
 _symmetry_equiv_pos_as_xyz 
 'x, y, z' 
 '-x, -y, -z' 
 
_cell_length_a     5.3300 
_cell_length_b     8.6935 
_cell_length_c     9.9166 
_cell_angle_alpha 109.875 
_cell_angle_beta   92.154 
_cell_angle_gamma 101.481 
 
_shelx_F_squared_multiplier     1.000 
 
loop_ 
 _refln_index_h 
 _refln_index_k 
 _refln_index_l 
 _refln_F_squared_calc 
 _refln_F_squared_meas 
 _refln_F_squared_sigma 
 _refln_observed_status 
   1   0   0       16.14       16.98      0.39 o 
   2   0   0     1835.08     1873.92     28.93 o 
   3   0   0       41.97       43.93      1.14 o 
   4   0   0       55.66       54.70      1.48 o 
   5   0   0       53.41       50.15      2.53 o 
   6   0   0       40.13       44.88      2.67 o 
  -6   1   0       26.38       25.07      2.03 o 
  -5   1   0      585.35      544.66     12.38 o 
  -4   1   0      499.55      479.21      8.49 o 
  -3   1   0       96.07      103.09      1.97 o 
  -2   1   0      164.50      182.92      2.84 o 
  -1   1   0     1186.04     1307.05     24.41 o 
   0   1   0     1649.32     1693.65     22.34 o 
   1   1   0      249.14      259.35      3.71 o 
   2   1   0       78.38       82.77      1.55 o 
   3   1   0       17.16       17.69      0.70 o 
   4   1   0      175.33      174.26      3.93 o 
   5   1   0        0.35        2.47      0.94 o 
   6   1   0      444.06      434.71     11.03 o 
  -6   2   0       92.52       93.45      3.95 o 
  -5   2   0     1736.90     1742.72     29.14 o 
  -4   2   0      232.08      226.51      4.73 o 
  -3   2   0       63.32       74.67      2.00 o 
  -2   2   0       43.73       41.80      1.22 o 
  -1   2   0     2598.41     2652.12     34.80 o 
   0   2   0     3757.65     3795.49     49.94 o 
   1   2   0       58.19       60.13      1.14 o 
   2   2   0     3146.94     3215.96     42.37 o 
   3   2   0      122.59      122.57      2.93 o 
   4   2   0       38.34       40.53      1.67 o 
   5   2   0       15.29       18.37      1.62 o 
   6   2   0      691.16      690.18     16.06 o 
  -6   3   0      102.97      110.27      4.32 o 
  -5   3   0      209.18      196.44      4.61 o 
  -4   3   0      113.91      112.03      2.93 o 
  -3   3   0      369.05      352.59      6.43 o 
  -2   3   0      111.55      123.10      2.14 o 
  -1   3   0      694.35      771.35     10.54 o 
   0   3   0      723.75      720.56      9.89 o 
   1   3   0     1772.28     1865.16     24.72 o 
   2   3   0     1873.53     1823.23     24.42 o 
   3   3   0       47.80       55.10      1.87 o 
   4   3   0      675.37      650.20     12.61 o 
   5   3   0       65.21       72.46      3.29 o 
   6   3   0        0.14        0.75      1.79 o 
  -6   4   0      369.60      377.96      7.95 o 
  -5   4   0      204.49      209.33      4.90 o 
  -4   4   0      153.43      139.23      3.46 o 
  -3   4   0     2246.86     2229.08     34.58 o 
  -2   4   0       69.88       79.34      1.65 o 
  -1   4   0        1.45        4.47      0.54 o 
   0   4   0       42.22       43.00      1.10 o 
   1   4   0      672.56      681.67      9.62 o 
   2   4   0       37.60       28.74      1.23 o 
   3   4   0       39.77       33.42      1.50 o 
   4   4   0        1.36        0.49      0.67 o 
   5   4   0      260.37      267.44      6.23 o 
  -6   5   0       99.95      102.07      3.46 o 
  -5   5   0      216.29      200.36      4.88 o 
  -4   5   0      102.26       99.97      2.89 o 
  -3   5   0      465.65      461.34      8.36 o 
  -2   5   0      798.69      820.11     11.57 o 
  -1   5   0       43.77       48.64      1.30 o 
   0   5   0     1811.22     1847.25     24.83 o 
   1   5   0       27.80       20.78      0.84 o 
   2   5   0      164.62      156.77      3.67 o 
   3   5   0      475.97      439.78      8.40 o 
   4   5   0      304.41      286.87      6.37 o 
   5   5   0       47.61       48.78      2.42 o 
  -6   6   0       76.72       79.03      3.08 o 
  -5   6   0       79.17       80.28      2.83 o 
  -4   6   0      124.93      120.25      3.34 o 
  -3   6   0        4.50        4.18      0.75 o 
  -2   6   0      388.63      404.13      6.35 o 
  -1   6   0       21.62       19.22      0.87 o 
   0   6   0      826.19      800.89     11.49 o 
   1   6   0       14.40       14.33      1.00 o 
   2   6   0       19.16       19.36      1.20 o 
   3   6   0      639.38      623.56     11.47 o 
   4   6   0       76.21       84.11      4.01 o 
  -6   7   0      279.41      288.65      8.45 o 
  -5   7   0      500.59      488.54      9.70 o 
  -4   7   0       92.60       97.27      3.07 o 
  -3   7   0       21.76       19.37      1.26 o 
  -2   7   0      109.03      128.50      3.29 o 
  -1   7   0        8.45        9.14      0.77 o 
   0   7   0        5.97        7.53      0.87 o 
   1   7   0        2.44        1.86      0.91 o 
   2   7   0      291.35      282.80      7.89 o 
   3   7   0       52.27       51.04      2.99 o 
   4   7   0        8.18       10.25      2.98 o 
  -5   8   0      149.77      148.02      5.53 o 
  -4   8   0       40.67       41.24      2.60 o 
  -3   8   0       26.15       23.58      1.83 o 
  -2   8   0       16.55       16.44      1.57 o 
  -1   8   0      306.24      323.44      6.68 o 
   0   8   0      395.81      388.23      9.76 o 
   1   8   0       59.61       64.40      3.17 o 
   2   8   0      786.21      795.70     18.20 o 
   3   8   0       40.70       38.12      2.87 o 
  -4   9   0        0.04        0.12      1.22 o 
  -3   9   0      381.67      390.22     10.16 o 
  -2   9   0       21.62       21.39      1.88 o 
  -1   9   0       64.43       67.97      3.25 o 
   0   9   0      561.11      569.05     13.68 o 
   1   9   0      201.84      203.47      6.61 o 
   2   9   0      159.75      166.00      6.17 o 
  -3  10   0      698.03      732.95     17.11 o 
  -2  10   0      190.81      188.92      6.23 o 
  -1  10   0        8.74        5.40      2.52 o 
   0  10   0        0.58        1.05      1.96 o 
  -1 -10   1      587.96      638.56     15.62 o 
   0 -10   1       24.85       25.88      2.36 o 
   1 -10   1       13.68       14.76      1.94 o 
   2 -10   1        0.80        0.17      1.25 o 
   3 -10   1       12.94       14.97      2.03 o 
   4 -10   1        9.71       15.43      2.66 o 
  -2  -9   1      111.35      108.02      4.62 o 
  -1  -9   1        9.70       10.53      1.58 o 
   0  -9   1       29.92       33.15      2.27 o 
   1  -9   1      373.31      377.23      7.77 o 
   2  -9   1        7.34        6.37      1.37 o 
   3  -9   1      120.49      129.73      4.86 o 
   4  -9   1        6.81        4.96      1.53 o 
   5  -9   1      133.43      155.60      8.48 o 
  -3  -8   1       86.39       86.81      4.11 o 
  -2  -8   1       57.20       55.19      3.03 o 
  -1  -8   1      359.37      364.60      9.54 o 
   0  -8   1        6.61        6.66      1.22 o 
   1  -8   1     1162.89     1213.52     20.28 o 
   2  -8   1       23.39       25.74      1.82 o 
   3  -8   1      347.77      343.00      8.98 o 
   4  -8   1       72.14       73.02      3.48 o 
   5  -8   1      138.55      143.03      5.39 o 
  -4  -7   1      402.79      405.68     11.15 o 
  -3  -7   1       10.40       10.76      1.77 o 
  -2  -7   1       31.43       29.30      2.04 o 
  -1  -7   1       37.33       34.45      2.07 o 
   0  -7   1      651.60      646.25     11.39 o 
   1  -7   1      385.88      380.63      7.29 o 
   2  -7   1       12.30       12.68      1.25 o 
   3  -7   1       30.41       33.22      1.64 o 
   4  -7   1      394.09      402.33      8.12 o 
   5  -7   1        5.78        5.53      1.16 o 
   6  -7   1       53.35       57.63      2.67 o 
  -4  -6   1      565.89      586.22     14.29 o 
  -3  -6   1      443.90      418.38     10.54 o 
  -2  -6   1       53.04       49.74      2.49 o 
  -1  -6   1      576.61      568.04      8.45 o 
   0  -6   1      409.91      424.79      6.51 o 
   1  -6   1       71.42       75.52      1.77 o 
   2  -6   1       19.65       14.15      0.93 o 
   3  -6   1      521.98      530.55      9.47 o 
   4  -6   1      202.71      198.15      4.61 o 
   5  -6   1        0.43        0.09      0.77 o 
   6  -6   1        0.17        1.47      1.14 o 
  -5  -5   1      326.21      323.80      7.26 o 
  -4  -5   1       29.87       32.11      1.73 o 
  -3  -5   1      209.66      205.73      4.65 o 
  -2  -5   1        2.45        1.72      0.56 o 
  -1  -5   1     2635.60     2598.56     34.56 o 
   0  -5   1       16.34       12.59      0.63 o 
   1  -5   1     1368.53     1430.88     19.36 o 
   2  -5   1     1956.54     1986.95     26.61 o 
   3  -5   1      926.09      883.93     14.62 o 
   4  -5   1       58.19       57.90      2.07 o 
   5  -5   1      199.58      194.58      4.74 o 
   6  -5   1      617.27      616.46     11.73 o 
  -5  -4   1      229.47      232.36      5.61 o 
  -4  -4   1      193.38      197.44      4.67 o 
  -3  -4   1       99.48       92.10      2.60 o 
  -2  -4   1      879.54      870.28     12.15 o 
  -1  -4   1        6.20        8.06      0.47 o 
   0  -4   1      369.36      405.83      5.89 o 
   1  -4   1      600.10      608.49      9.87 o 
   2  -4   1     1933.03     1969.81     26.27 o 
   3  -4   1       28.65       29.88      1.29 o 
   4  -4   1        9.44       10.96      0.90 o 
   5  -4   1      177.09      176.46      4.34 o 
   6  -4   1      284.83      284.56      6.46 o 
  -6  -3   1      209.28      201.87      6.58 o 
  -5  -3   1        3.91        6.18      1.29 o 
  -4  -3   1       72.66       69.76      2.31 o 
  -3  -3   1      278.56      295.09      5.75 o 
  -2  -3   1      110.63      116.56      2.15 o 
  -1  -3   1     1612.74     1644.55     21.87 o 
   0  -3   1       52.68       52.49      1.06 o 
   1  -3   1    11164.93    10432.41    162.04 o 
   2  -3   1      292.97      311.97      5.52 o 
   3  -3   1      244.03      234.90      4.61 o 
   4  -3   1      231.53      222.36      4.70 o 
   5  -3   1       68.40       73.17      2.47 o 
   6  -3   1        3.75        5.54      1.27 o 
  -6  -2   1       47.83       46.21      2.84 o 
  -5  -2   1        2.87        4.63      1.08 o 
  -4  -2   1      324.46      313.16      6.21 o 
  -3  -2   1     1078.05     1122.29     15.44 o 
  -2  -2   1       15.21       18.33      0.62 o 
  -1  -2   1      280.34      265.22      3.86 o 
   0  -2   1      123.50      120.67      1.87 o 
   1  -2   1     2356.61     2374.29     31.16 o 
   2  -2   1      729.55      742.90     10.19 o 
   3  -2   1      233.85      232.28      3.71 o 
   4  -2   1      497.71      492.95      8.83 o 
   5  -2   1      187.47      193.34      5.72 o 
   6  -2   1       64.66       61.16      3.14 o 
  -6  -1   1      346.38      340.15      9.15 o 
  -5  -1   1        7.44        7.36      1.24 o 
  -4  -1   1     2725.37     2708.79     42.13 o 
  -3  -1   1       22.63       20.50      0.76 o 
  -2  -1   1       15.89       13.82      0.70 o 
  -1  -1   1     2089.23     2221.15     29.14 o 
   0  -1   1       22.39       23.91      0.57 o 
   1  -1   1     1724.64     1740.21     22.86 o 
   2  -1   1     1290.77     1334.76     17.83 o 
   3  -1   1     1552.81     1578.37     21.83 o 
   4  -1   1       98.50       96.52      2.60 o 
   5  -1   1       43.40       41.15      2.30 o 
   6  -1   1        6.71        6.10      1.42 o 
  -6   0   1      199.84      202.24      6.40 o 
  -5   0   1        7.66        7.38      1.18 o 
  -4   0   1      923.46      878.49     14.46 o 
  -3   0   1      258.17      261.03      4.13 o 
  -2   0   1      243.18      233.09      3.54 o 
  -1   0   1      104.60      106.14      1.50 o 
   0   0   1      376.28      410.06     10.97 o 
   1   0   1     1915.71     1902.35     25.02 o 
   2   0   1     2023.95     2097.58     27.72 o 
   3   0   1     2671.85     2566.19     34.07 o 
   4   0   1       40.86       39.22      1.53 o 
   5   0   1       98.83       92.33      3.62 o 
   6   0   1       52.80       52.69      3.00 o 
  -6   1   1        0.17        2.29      1.18 o 
  -5   1   1      133.26      134.48      3.48 o 
  -4   1   1      570.07      576.10      9.98 o 
  -3   1   1      131.97      139.35      2.47 o 
  -2   1   1     3062.25     3077.56     40.39 o 
  -1   1   1      674.47      733.26      8.78 o 
   0   1   1      190.49      188.56      3.17 o 
   1   1   1        5.58        3.55      0.31 o 
   2   1   1     1590.36     1643.03     22.29 o 
   3   1   1      345.92      321.38      5.28 o 
   4   1   1       47.35       48.29      1.80 o 
   5   1   1       41.00       40.96      2.39 o 
   6   1   1        4.26        3.79      1.35 o 
  -6   2   1       65.50       64.74      3.22 o 
  -5   2   1        8.26        9.83      1.01 o 
  -4   2   1     1310.38     1317.85     21.17 o 
  -3   2   1       97.04       97.54      2.52 o 
  -2   2   1      780.94      779.34     10.72 o 
  -1   2   1      496.65      522.24      7.25 o 
   0   2   1       77.28       85.30      1.52 o 
   1   2   1      325.53      362.80      5.23 o 
   2   2   1       67.30       62.95      1.76 o 
   3   2   1        7.07        9.84      0.78 o 
   4   2   1      516.36      499.75      9.23 o 
   5   2   1      117.07      110.98      4.18 o 
   6   2   1       69.35       71.99      3.67 o 
  -6   3   1        2.66        2.37      0.99 o 
  -5   3   1      331.25      332.73      6.79 o 
  -4   3   1      221.91      214.17      4.64 o 
  -3   3   1      392.35      383.28      6.96 o 
  -2   3   1      611.29      628.46      8.86 o 
  -1   3   1     1424.77     1523.87     20.37 o 
   0   3   1       21.95       24.27      0.74 o 
   1   3   1     1161.76     1178.16     15.96 o 
   2   3   1      399.46      377.95      6.89 o 
   3   3   1      362.65      328.22      6.45 o 
   4   3   1     1221.91     1171.54     19.57 o 
   5   3   1      136.51      134.37      4.84 o 
  -6   4   1      489.70      480.71      9.62 o 
  -5   4   1      232.18      236.95      5.41 o 
  -4   4   1     1060.43     1022.14     17.02 o 
  -3   4   1        3.71        3.65      0.68 o 
  -2   4   1        9.95        8.94      0.60 o 
  -1   4   1     1076.31     1119.75     15.33 o 
   0   4   1      236.12      232.39      3.78 o 
   1   4   1        2.59        4.35      0.42 o 
   2   4   1      244.95      212.35      4.50 o 
   3   4   1       11.07       13.32      1.05 o 
   4   4   1      149.37      148.49      4.00 o 
   5   4   1       69.99       66.98      2.41 o 
  -6   5   1      425.62      437.80      9.04 o 
  -5   5   1       33.98       31.38      1.46 o 
  -4   5   1      869.10      840.08     14.44 o 
  -3   5   1        0.15        0.59      0.54 o 
  -2   5   1      670.42      681.58      9.87 o 
  -1   5   1      334.55      322.54      5.14 o 
   0   5   1     1247.10     1254.12     17.26 o 
   1   5   1      797.51      797.23     13.39 o 
   2   5   1        0.58        1.10      0.54 o 
   3   5   1     1061.04     1042.76     17.74 o 
   4   5   1       27.06       29.59      1.75 o 
   5   5   1        0.83        3.13      2.14 o 
  -6   6   1       12.02       11.69      1.54 o 
  -5   6   1        0.32       -0.81      0.81 o 
  -4   6   1      366.65      355.28      7.22 o 
  -3   6   1       75.83       81.74      2.51 o 
  -2   6   1      262.62      235.60      4.17 o 
  -1   6   1      105.83      104.20      2.33 o 
   0   6   1      503.45      514.10      7.84 o 
   1   6   1      554.42      529.86      9.56 o 
   2   6   1      640.86      628.39     11.32 o 
   3   6   1      149.38      145.87      4.01 o 
   4   6   1      130.57      145.46      4.30 o 
  -5   7   1      156.31      150.45      4.33 o 
  -4   7   1      772.82      778.03     13.86 o 
  -3   7   1       36.23       39.22      1.81 o 
  -2   7   1     1130.63     1097.32     19.10 o 
  -1   7   1        0.09        0.04      0.51 o 
   0   7   1       74.01       78.58      2.45 o 
   1   7   1      202.72      207.88      4.81 o 
   2   7   1       47.00       42.66      2.57 o 
   3   7   1       26.44       28.57      2.28 o 
  -5   8   1      238.35      233.35      5.83 o 
  -4   8   1      439.64      456.69      9.17 o 
  -3   8   1       86.23       89.84      3.74 o 
  -2   8   1      105.69      105.16      3.96 o 
  -1   8   1       53.55       52.81      2.12 o 
   0   8   1        9.51        8.90      1.41 o 
   1   8   1        8.27        9.91      1.64 o 
   2   8   1      679.81      678.29     22.63 o 
  -4   9   1       33.83       33.21      2.51 o 
  -3   9   1       17.12       20.82      2.03 o 
  -2   9   1      228.98      235.79      6.97 o 
  -1   9   1       19.16       21.62      2.08 o 
   0   9   1      343.67      339.21      9.23 o 
   1   9   1        1.28        1.89      1.33 o 
  -3  10   1      165.67      165.35      8.32 o 
  -2  10   1      361.27      391.24     15.16 o 
  -1  10   1      291.22      302.62     12.48 o 
   0  10   1      151.06      169.21      6.12 o 
   1 -11   2       75.01       79.13      5.69 o 
   2 -11   2      550.58      585.98     14.47 o 
  -1 -10   2       60.61       64.25      3.51 o 
   0 -10   2       75.10       77.32      3.76 o 
   1 -10   2      387.97      400.01     10.44 o 
   2 -10   2      529.26      539.39     13.22 o 
   3 -10   2        0.00       -0.57      1.34 o 
   4 -10   2       19.57       20.84      2.27 o 
  -2  -9   2       91.11       87.01      4.10 o 
  -1  -9   2      148.99      155.96      5.50 o 
   0  -9   2       78.44       81.40      3.59 o 
   1  -9   2       82.04       85.69      2.85 o 
   2  -9   2       11.50       12.46      1.48 o 
   3  -9   2       48.49       47.24      2.76 o 
   4  -9   2      469.71      471.77     12.09 o 
   5  -9   2       20.86       23.68      3.36 o 
  -3  -8   2       20.79       19.93      2.03 o 
  -2  -8   2      142.17      137.60      5.01 o 
  -1  -8   2        0.04       -0.19      0.91 o 
   0  -8   2      377.44      387.39      7.66 o 
   1  -8   2      119.85      102.93      3.01 o 
   2  -8   2      234.13      230.61      6.55 o 
   3  -8   2     1009.95      980.46     21.03 o 
   4  -8   2      341.46      345.26      9.31 o 
   5  -8   2        5.14        2.57      1.45 o 
  -4  -7   2      102.10      106.98      4.68 o 
  -3  -7   2       81.08       81.77      3.74 o 
  -2  -7   2       14.22       13.39      1.44 o 
  -1  -7   2      889.79      878.25     18.91 o 
   0  -7   2        7.16        9.13      0.90 o 
   1  -7   2       54.88       42.50      1.67 o 
   2  -7   2       11.75        8.98      0.85 o 
   3  -7   2     1264.51     1256.63     25.85 o 
   4  -7   2       35.59       35.71      1.75 o 
   5  -7   2        9.13        9.90      1.81 o 
   6  -7   2       90.45       87.46      4.12 o 
  -4  -6   2       18.88       17.95      1.87 o 
  -3  -6   2      101.07      101.52      3.97 o 
  -2  -6   2      628.21      583.82     13.31 o 
  -1  -6   2      805.50      809.00     13.72 o 
   0  -6   2      339.07      329.13      6.27 o 
   1  -6   2       76.26       67.58      1.59 o 
   2  -6   2      958.51     1002.56     14.04 o 
   3  -6   2      342.37      326.55      5.37 o 
   4  -6   2        0.89        2.72      0.75 o 
   5  -6   2      409.56      402.07      8.13 o 
   6  -6   2        8.12       10.95      1.39 o 
  -5  -5   2        7.59        9.12      1.67 o 
  -4  -5   2        0.04        1.28      0.83 o 
  -3  -5   2        1.19        1.28      0.62 o 
  -2  -5   2      502.74      494.27      8.73 o 
  -1  -5   2      100.16       98.54      2.00 o 
   0  -5   2     1158.75     1178.23     16.07 o 
   1  -5   2        0.06        1.05      0.54 o 
   2  -5   2     1662.49     1673.45     23.62 o 
   3  -5   2      409.52      404.16      7.38 o 
   4  -5   2        7.51        6.76      0.83 o 
   5  -5   2      787.30      728.13     12.97 o 
   6  -5   2      126.60      132.62      3.99 o 
  -5  -4   2      657.32      639.79     11.90 o 
  -4  -4   2       46.97       47.00      1.92 o 
  -3  -4   2     1474.32     1408.45     23.54 o 
  -2  -4   2        1.08        1.88      0.39 o 
  -1  -4   2       46.92       47.76      1.14 o 
   0  -4   2     1192.39     1227.08     18.97 o 
   1  -4   2       10.32       10.14      0.53 o 
   2  -4   2       64.76       69.03      1.47 o 
   3  -4   2      228.78      237.51      4.84 o 
   4  -4   2      527.02      526.11      9.45 o 
   5  -4   2       68.12       67.61      2.42 o 
   6  -4   2      173.80      175.63      5.86 o 
  -6  -3   2        9.97        7.04      1.79 o 
  -5  -3   2      751.01      754.70     13.74 o 
  -4  -3   2      108.63      104.33      2.91 o 
  -3  -3   2      952.75      917.77     12.91 o 
  -2  -3   2       39.50       47.72      1.17 o 
  -1  -3   2        8.66        9.41      0.44 o 
   0  -3   2       47.85       50.39      1.32 o 
   1  -3   2       30.25       26.92      0.71 o 
   2  -3   2      450.72      447.04      6.44 o 
   3  -3   2      907.98      913.85     12.67 o 
   4  -3   2      831.63      758.09     12.83 o 
   5  -3   2       29.04       29.89      1.54 o 
   6  -3   2       48.02       43.62      2.66 o 
  -6  -2   2       53.69       51.30      2.96 o 
  -5  -2   2      161.79      153.47      4.94 o 
  -4  -2   2       39.09       37.36      1.54 o 
  -3  -2   2      193.09      209.89      3.57 o 
  -2  -2   2       35.81       40.47      0.94 o 
  -1  -2   2      424.21      409.57      5.76 o 
   0  -2   2      210.52      239.76      4.14 o 
   1  -2   2     3670.08     3735.87     48.75 o 
   2  -2   2     1001.98     1028.71     13.95 o 
   3  -2   2     1510.47     1482.28     20.03 o 
   4  -2   2      453.48      429.10      7.84 o 
   5  -2   2       52.22       57.55      2.75 o 
   6  -2   2        4.52        5.54      1.47 o 
  -6  -1   2       28.29       28.86      2.32 o 
  -5  -1   2      104.67      100.51      3.74 o 
  -4  -1   2      156.44      160.36      3.07 o 
  -3  -1   2     3077.85     3097.61     40.95 o 
  -2  -1   2      813.80      891.32     12.17 o 
  -1  -1   2     3332.44     3521.06     46.00 o 
   0  -1   2      220.94      243.81      3.45 o 
   1  -1   2      440.28      455.09      6.30 o 
   2  -1   2      140.16      152.23      2.60 o 
   3  -1   2        3.23        6.89      0.49 o 
   4  -1   2        0.14        0.43      0.63 o 
   5  -1   2      132.08      126.19      4.39 o 
   6  -1   2       38.39       34.88      2.46 o 
  -6   0   2      207.31      227.25      6.90 o 
  -5   0   2       88.86       86.04      3.38 o 
  -4   0   2      493.09      499.63      8.84 o 
  -3   0   2     1485.40     1496.32     20.20 o 
  -2   0   2     1522.03     1589.12     21.18 o 
  -1   0   2     3487.13     3467.58     52.96 o 
   0   0   2     2606.48     2564.54     34.92 o 
   1   0   2       10.06       11.30      0.42 o 
   2   0   2      409.92      427.11      6.16 o 
   3   0   2     1175.32     1207.79     16.54 o 
   4   0   2      552.77      542.32      9.68 o 
   5   0   2     1060.24     1006.05     21.16 o 
   6   0   2      119.53      118.53      4.71 o 
  -6   1   2      160.71      159.59      5.40 o 
  -5   1   2      530.46      520.53      9.56 o 
  -4   1   2      170.36      170.33      3.82 o 
  -3   1   2     1185.95     1282.85     18.08 o 
  -2   1   2       23.78       25.21      0.72 o 
  -1   1   2      151.13      155.43      2.43 o 
   0   1   2      402.87      399.25      5.60 o 
   1   1   2      210.02      219.91      3.33 o 
   2   1   2      235.71      275.63      5.11 o 
   3   1   2      960.88      923.89     15.21 o 
   4   1   2        2.75        3.15      0.70 o 
   5   1   2      727.62      695.29     15.59 o 
   6   1   2       82.50       84.09      3.92 o 
  -6   2   2        1.57        0.61      1.06 o 
  -5   2   2      441.53      431.06      8.28 o 
  -4   2   2       36.88       37.65      1.52 o 
  -3   2   2      936.82      962.03     13.31 o 
  -2   2   2     1743.09     1764.54     23.55 o 
  -1   2   2     2833.48     2867.19     37.72 o 
   0   2   2     2445.76     2356.55     31.08 o 
   1   2   2     1216.80     1296.69     19.94 o 
   2   2   2      165.07      182.56      3.82 o 
   3   2   2       15.33       13.75      0.97 o 
   4   2   2      628.80      604.49     10.98 o 
   5   2   2       12.05       14.46      1.65 o 
  -6   3   2       24.91       24.83      1.63 o 
  -5   3   2      188.25      183.89      4.48 o 
  -4   3   2       19.32       18.40      1.13 o 
  -3   3   2      640.65      667.13     11.31 o 
  -2   3   2      806.38      867.03     12.08 o 
  -1   3   2      191.05      208.62      3.40 o 
   0   3   2      390.06      406.20      5.99 o 
   1   3   2     1340.71     1342.65     18.18 o 
   2   3   2      154.32      137.73      3.22 o 
   3   3   2      783.56      770.78     13.31 o 
   4   3   2       27.65       23.31      1.47 o 
   5   3   2      491.79      477.89      9.58 o 
  -6   4   2      164.77      162.40      4.52 o 
  -5   4   2       67.54       63.06      2.39 o 
  -4   4   2      573.52      576.30     10.39 o 
  -3   4   2     1382.78     1379.61     22.10 o 
  -2   4   2        5.82        7.46      0.55 o 
  -1   4   2     1823.77     1839.96     24.76 o 
   0   4   2      647.16      659.36      9.46 o 
   1   4   2      154.70      159.52      2.88 o 
   2   4   2     1103.12     1044.88     17.26 o 
   3   4   2       28.38       22.52      1.34 o 
   4   4   2      164.08      154.19      4.20 o 
   5   4   2       64.54       61.44      2.70 o 
  -6   5   2        3.93        3.76      1.20 o 
  -5   5   2       72.85       75.37      2.90 o 
  -4   5   2      373.70      367.97      7.35 o 
  -3   5   2      744.75      741.00     12.73 o 
  -2   5   2       91.03       90.06      2.48 o 
  -1   5   2      153.50      154.73      2.97 o 
   0   5   2      267.45      276.97      4.62 o 
   1   5   2        4.66        6.25      0.76 o 
   2   5   2      232.21      223.88      4.96 o 
   3   5   2      929.81      869.10     15.23 o 
   4   5   2      137.44      133.89      4.01 o 
  -6   6   2      122.15      131.36      5.04 o 
  -5   6   2       18.42       19.03      1.45 o 
  -4   6   2       17.88       15.96      1.25 o 
  -3   6   2      202.07      215.68      4.86 o 
  -2   6   2        9.27       12.19      0.80 o 
  -1   6   2      360.35      352.58      5.81 o 
   0   6   2       14.00       13.95      1.02 o 
   1   6   2      491.92      474.19      8.87 o 
   2   6   2        0.94        1.49      0.77 o 
   3   6   2      616.69      606.44     11.48 o 
   4   6   2       43.87       49.65      2.49 o 
  -5   7   2        0.07       -0.21      1.28 o 
  -4   7   2       22.42       21.79      1.57 o 
  -3   7   2       22.01       23.28      1.42 o 
  -2   7   2      531.79      545.90     10.00 o 
  -1   7   2      496.18      490.78      9.15 o 
   0   7   2      440.64      447.60      8.55 o 
   1   7   2       26.16       27.05      1.54 o 
   2   7   2        1.70        2.99      0.98 o 
   3   7   2       59.90       62.91      3.42 o 
  -5   8   2        0.00        3.06      2.13 o 
  -4   8   2       16.60       17.12      1.86 o 
  -3   8   2      105.71      108.90      4.12 o 
  -2   8   2      742.68      770.66     13.62 o 
  -1   8   2      460.26      480.34     11.50 o 
   0   8   2      219.67      214.08      6.72 o 
   1   8   2        0.34       -0.18      1.13 o 
   2   8   2        0.03        0.99      1.34 o 
  -4   9   2       73.46       87.97      5.95 o 
  -3   9   2       56.56       59.56      4.58 o 
  -2   9   2       79.07       94.36      5.52 o 
  -1   9   2        0.56        2.35      1.90 o 
   0   9   2      223.27      240.15      7.38 o 
   1   9   2        8.58        9.82      2.13 o 
   1 -11   3       17.13       14.33      3.24 o 
   2 -11   3      230.17      234.56      7.44 o 
  -1 -10   3      117.61      110.89      4.68 o 
   0 -10   3      334.00      329.43      9.16 o 
   1 -10   3       43.31       43.73      2.14 o 
   2 -10   3      184.77      199.34      6.42 o 
   3 -10   3      121.26      123.33      4.98 o 
   4 -10   3      541.27      556.77     14.11 o 
  -2  -9   3      204.50      206.74      6.82 o 
  -1  -9   3      177.97      187.18      6.13 o 
   0  -9   3      565.10      550.58     13.14 o 
   1  -9   3       38.40       42.11      1.95 o 
   2  -9   3        2.39        3.21      1.09 o 
   3  -9   3       85.29       87.43      3.83 o 
   4  -9   3        6.74        7.06      1.63 o 
   5  -9   3       22.92       19.69      3.24 o 
  -3  -8   3      125.27      121.84      4.88 o 
  -2  -8   3      148.48      150.24      5.27 o 
  -1  -8   3      252.68      243.78      7.02 o 
   0  -8   3       40.80       42.16      1.83 o 
   1  -8   3      319.81      327.44      6.70 o 
   2  -8   3        2.18        4.52      1.16 o 
   3  -8   3      376.03      368.50      9.50 o 
   4  -8   3      299.69      299.17      8.37 o 
   5  -8   3       51.32       49.29      3.16 o 
  -4  -7   3      412.10      421.50     11.26 o 
  -3  -7   3      150.41      142.66      5.13 o 
  -2  -7   3      130.50      130.57      4.59 o 
  -1  -7   3        2.19        3.22      0.70 o 
   0  -7   3        5.30        6.16      0.80 o 
   1  -7   3      563.34      554.18      9.97 o 
   2  -7   3       89.29       84.51      2.98 o 
   3  -7   3        0.02       -0.06      0.76 o 
   4  -7   3      108.59      101.22      3.99 o 
   5  -7   3       28.09       29.40      2.24 o 
   6  -7   3      208.35      205.95      6.85 o 
  -5  -6   3      106.18      111.34      6.67 o 
  -4  -6   3      795.98      780.14     17.87 o 
  -3  -6   3        0.09        0.62      0.80 o 
  -2  -6   3      990.45      894.29     19.06 o 
  -1  -6   3      603.80      598.66     10.53 o 
   0  -6   3      125.38      125.64      3.06 o 
   1  -6   3      683.73      668.55     11.46 o 
   2  -6   3      435.63      403.81      9.08 o 
   3  -6   3      387.27      380.71      7.15 o 
   4  -6   3      160.81      157.42      3.92 o 
   5  -6   3       97.55      100.48      3.19 o 
   6  -6   3       28.68       32.73      2.02 o 
  -5  -5   3        2.56        3.42      1.60 o 
  -4  -5   3      278.30      283.78      7.92 o 
  -3  -5   3       18.26       20.79      1.60 o 
  -2  -5   3       11.22       13.16      0.71 o 
  -1  -5   3      151.73      154.05      2.72 o 
   0  -5   3       81.64       78.63      2.12 o 
   1  -5   3        3.16        2.19      0.32 o 
   2  -5   3     2543.22     2495.81     33.15 o 
   3  -5   3      884.54      809.81     13.49 o 
   4  -5   3      569.60      559.93     10.08 o 
   5  -5   3       85.79       79.24      2.72 o 
   6  -5   3      135.73      134.28      5.01 o 
  -5  -4   3       97.25       92.46      3.80 o 
  -4  -4   3       79.05       77.79      2.51 o 
  -3  -4   3      295.57      296.79      5.81 o 
  -2  -4   3     2704.08     2679.95     37.29 o 
  -1  -4   3      312.07      323.42      4.86 o 
   0  -4   3     2314.05     2332.20     36.24 o 
   1  -4   3      145.98      146.15      2.46 o 
   2  -4   3      247.00      246.01      3.92 o 
   3  -4   3      103.90      103.07      2.60 o 
   4  -4   3       18.71       21.03      1.20 o 
   5  -4   3       24.79       22.93      1.44 o 
   6  -4   3        6.85        6.68      1.53 o 
  -6  -3   3       89.09       94.42      4.16 o 
  -5  -3   3      107.77      108.18      3.39 o 
  -4  -3   3       88.15       90.89      2.65 o 
  -3  -3   3     1168.88     1200.24     16.59 o 
  -2  -3   3     1774.82     1847.39     24.71 o 
  -1  -3   3     2601.03     2703.39     35.60 o 
   0  -3   3      220.24      219.32      4.05 o 
   1  -3   3       87.86       83.81      1.64 o 
   2  -3   3       15.12       18.91      0.69 o 
   3  -3   3       21.25       22.30      0.85 o 
   4  -3   3      888.21      861.55     14.40 o 
   5  -3   3       94.34       83.11      3.43 o 
   6  -3   3      666.39      643.84     14.99 o 
  -6  -2   3        1.79        0.14      1.31 o 
  -5  -2   3      253.52      249.09      6.87 o 
  -4  -2   3      106.67      111.59      2.55 o 
  -3  -2   3      193.12      203.37      3.53 o 
  -2  -2   3        2.89        0.96      0.27 o 
  -1  -2   3      348.92      372.95      5.35 o 
   0  -2   3      167.62      175.69      2.69 o 
   1  -2   3      192.23      214.67      3.29 o 
   2  -2   3        0.75        2.01      0.30 o 
   3  -2   3      224.42      242.48      4.00 o 
   4  -2   3     1149.11     1149.56     18.67 o 
   5  -2   3        0.50        1.03      0.86 o 
   6  -2   3      895.70      862.84     19.25 o 
  -6  -1   3      112.28      110.98      4.38 o 
  -5  -1   3       29.91       28.18      1.91 o 
  -4  -1   3      262.55      268.41      4.57 o 
  -3  -1   3        0.33        2.36      0.45 o 
  -2  -1   3      603.54      654.24      9.15 o 
  -1  -1   3     9490.38     9110.47    119.05 o 
   0  -1   3     4133.15     4064.33     53.09 o 
   1  -1   3     4811.65     4887.70     63.78 o 
   2  -1   3      596.34      601.53      8.49 o 
   3  -1   3        6.05        7.44      0.52 o 
   4  -1   3      117.86      108.25      2.86 o 
   5  -1   3      112.65      102.56      3.93 o 
   6  -1   3       49.43       44.84      2.79 o 
  -6   0   3      108.77      115.62      4.51 o 
  -5   0   3      104.19      107.38      3.08 o 
  -4   0   3      244.79      257.54      5.22 o 
  -3   0   3       69.53       73.19      1.64 o 
  -2   0   3      374.84      398.35      5.82 o 
  -1   0   3      795.93      796.09     12.49 o 
   0   0   3     1018.63     1068.25     14.35 o 
   1   0   3      993.68      988.58     13.38 o 
   2   0   3      706.93      738.97     10.32 o 
   3   0   3        8.03        6.15      0.70 o 
   4   0   3       33.41       32.02      1.49 o 
   5   0   3       56.94       60.61      2.98 o 
   6   0   3      558.14      582.97     14.15 o 
  -6   1   3      385.99      376.50      9.78 o 
  -5   1   3      568.96      545.02      9.97 o 
  -4   1   3      105.49      108.54      2.85 o 
  -3   1   3       73.53       76.31      1.69 o 
  -2   1   3     1006.22     1007.08     13.75 o 
  -1   1   3       63.78       62.62      1.39 o 
   0   1   3     1816.97     1914.30     25.34 o 
   1   1   3      842.03      881.20     12.06 o 
   2   1   3        0.09        1.08      0.28 o 
   3   1   3     1176.15     1161.43     18.93 o 
   4   1   3       62.50       58.52      2.13 o 
   5   1   3      501.76      480.29     11.65 o 
  -6   2   3      154.33      153.96      4.29 o 
  -5   2   3      205.15      194.21      4.64 o 
  -4   2   3      121.97      119.86      3.11 o 
  -3   2   3      414.45      414.77      6.29 o 
  -2   2   3      239.80      221.71      3.61 o 
  -1   2   3       88.98       81.35      1.62 o 
   0   2   3        3.56        4.95      0.37 o 
   1   2   3     1474.69     1446.33     19.48 o 
   2   2   3        2.04        3.87      0.61 o 
   3   2   3      929.46      934.25     18.94 o 
   4   2   3      238.46      241.51      5.44 o 
   5   2   3       29.14       30.25      2.22 o 
  -6   3   3       56.84       57.86      2.51 o 
  -5   3   3       21.07       19.43      1.17 o 
  -4   3   3      466.31      436.70      8.19 o 
  -3   3   3       21.22       24.43      1.18 o 
  -2   3   3     1132.96     1187.15     16.32 o 
  -1   3   3      342.41      355.96      5.44 o 
   0   3   3      348.29      349.79      5.34 o 
   1   3   3      681.54      656.12      9.40 o 
   2   3   3       52.20       63.50      2.05 o 
   3   3   3        9.52        8.12      0.93 o 
   4   3   3      759.66      737.51     13.33 o 
   5   3   3       15.00       16.85      1.50 o 
  -5   4   3       99.52       93.66      3.02 o 
  -4   4   3       87.77       88.21      2.73 o 
  -3   4   3      240.21      245.49      5.09 o 
  -2   4   3       23.44       25.56      0.97 o 
  -1   4   3     1025.68     1024.91     14.30 o 
   0   4   3     1125.93     1095.45     15.22 o 
   1   4   3      106.75      107.87      2.81 o 
   2   4   3       15.98       11.83      0.95 o 
   3   4   3      107.89      106.50      3.20 o 
   4   4   3      130.55      134.23      3.96 o 
  -6   5   3        0.04        2.15      2.11 o 
  -5   5   3       62.43       62.97      3.09 o 
  -4   5   3       18.50       17.10      1.24 o 
  -3   5   3        8.74        9.28      0.89 o 
  -2   5   3      260.47      271.54      4.67 o 
  -1   5   3     1872.11     1875.30     25.51 o 
   0   5   3     1000.59      973.20     13.80 o 
   1   5   3      439.21      426.66      8.03 o 
   2   5   3       76.36       68.24      2.37 o 
   3   5   3       31.94       31.81      1.77 o 
   4   5   3        3.10        2.46      1.12 o 
  -5   6   3      673.76      686.42     15.58 o 
  -4   6   3        0.09       -0.28      0.84 o 
  -3   6   3       11.15       10.05      1.43 o 
  -2   6   3        0.82        1.43      0.58 o 
  -1   6   3      389.74      393.49      6.44 o 
   0   6   3        3.28        5.67      0.86 o 
   1   6   3       12.08       11.85      1.05 o 
   2   6   3       38.40       37.70      1.89 o 
   3   6   3        5.56        4.48      1.09 o 
  -5   7   3      384.03      380.28     10.11 o 
  -4   7   3       35.99       34.34      2.37 o 
  -3   7   3        0.14       -0.45      0.96 o 
  -2   7   3        0.59       -0.31      0.86 o 
  -1   7   3      206.19      209.96      4.76 o 
   0   7   3       27.93       29.28      1.63 o 
   1   7   3      907.74      887.55     15.59 o 
   2   7   3       40.16       37.85      1.98 o 
   3   7   3      121.29      126.51      7.32 o 
  -4   8   3      122.77      126.17      4.82 o 
  -3   8   3       62.93       71.18      3.37 o 
  -2   8   3        9.17       12.66      1.65 o 
  -1   8   3      427.78      433.56     10.43 o 
   0   8   3       48.25       49.03      4.13 o 
   1   8   3      744.11      721.66     23.82 o 
   0   9   3       92.33      101.93      6.30 o 
   0 -11   4      231.86      247.91     10.83 o 
   1 -11   4       76.44       74.58      5.57 o 
   2 -11   4       21.59       24.53      2.40 o 
  -1 -10   4        0.86        0.51      1.15 o 
   0 -10   4        0.51        1.13      1.26 o 
   1 -10   4        4.22        4.31      1.06 o 
   2 -10   4      294.30      300.41      8.58 o 
   3 -10   4        8.15        9.30      1.97 o 
   4 -10   4       16.94       16.89      2.21 o 
  -2  -9   4       29.45       28.35      2.25 o 
  -1  -9   4      452.11      479.90     12.04 o 
   0  -9   4      552.05      563.38     10.67 o 
   1  -9   4       99.13      102.04      3.17 o 
   2  -9   4      430.03      398.37     14.88 o 
   3  -9   4      190.80      197.24      6.36 o 
   4  -9   4      262.64      255.04      7.81 o 
  -3  -8   4      111.26      113.53      4.73 o 
  -2  -8   4       33.70       35.85      2.41 o 
  -1  -8   4       39.46       32.85      2.15 o 
   0  -8   4      723.69      696.83     12.48 o 
   1  -8   4       17.28       16.73      1.20 o 
   2  -8   4      180.12      189.98      5.76 o 
   3  -8   4      634.61      620.42     14.43 o 
   4  -8   4       53.51       56.49      3.05 o 
   5  -8   4      184.66      190.99      6.49 o 
  -4  -7   4      164.74      179.99      6.31 o 
  -3  -7   4       45.06       46.38      2.72 o 
  -2  -7   4      236.52      228.43      6.64 o 
  -1  -7   4      986.76      964.88     16.35 o 
   0  -7   4        1.73        2.37      0.64 o 
   1  -7   4      138.57      147.37      3.62 o 
   2  -7   4       43.46       39.21      1.62 o 
   3  -7   4      176.24      162.43      5.15 o 
   4  -7   4       51.77       52.84      2.81 o 
   5  -7   4       76.47       73.98      3.58 o 
   6  -7   4       29.04       35.58      3.70 o 
  -5  -6   4      124.47      132.69      7.31 o 
  -4  -6   4        2.62        4.14      1.34 o 
  -3  -6   4       24.97       25.24      1.89 o 
  -2  -6   4     1513.80     1457.20     23.75 o 
  -1  -6   4     1151.12     1128.16     16.12 o 
   0  -6   4     1321.86     1333.33     21.65 o 
   1  -6   4       34.85       35.35      1.42 o 
   2  -6   4      841.77      827.62     16.77 o 
   3  -6   4       21.84       18.55      1.52 o 
   4  -6   4      245.11      236.71      5.22 o 
   5  -6   4      446.18      435.35      8.66 o 
   6  -6   4       24.00       27.75      1.89 o 
  -5  -5   4        2.42        4.29      1.43 o 
  -4  -5   4      222.47      234.84      6.91 o 
  -3  -5   4       82.87       82.74      3.28 o 
  -2  -5   4       80.83       80.79      2.32 o 
  -1  -5   4      387.32      371.45      7.07 o 
   0  -5   4       84.22       99.54      2.51 o 
   1  -5   4      235.58      211.60      4.31 o 
   2  -5   4      151.69      152.84      2.80 o 
   3  -5   4       65.53       62.06      1.95 o 
   4  -5   4      211.76      204.37      4.62 o 
   5  -5   4      626.79      611.10     11.20 o 
   6  -5   4       18.06       19.86      2.04 o 
  -5  -4   4       82.88       85.00      5.50 o 
  -4  -4   4        5.26        8.15      1.02 o 
  -3  -4   4        8.15        7.49      0.65 o 
  -2  -4   4       20.23       19.90      0.80 o 
  -1  -4   4      234.82      242.45      3.84 o 
   0  -4   4     3923.89     3824.77     58.86 o 
   1  -4   4      454.92      437.90      6.36 o 
   2  -4   4     1192.01     1125.07     15.39 o 
   3  -4   4       21.52       19.60      0.84 o 
   4  -4   4       39.65       39.88      1.66 o 
   5  -4   4      396.86      406.55      8.55 o 
   6  -4   4        3.44        3.44      1.39 o 
  -6  -3   4       28.40       30.77      2.44 o 
  -5  -3   4       60.22       61.28      2.92 o 
  -4  -3   4      231.40      248.95      5.41 o 
  -3  -3   4        4.25        4.95      0.56 o 
  -2  -3   4       34.22       39.84      1.13 o 
  -1  -3   4        2.48        2.84      0.33 o 
   0  -3   4     1241.55     1162.10     15.66 o 
   1  -3   4      455.32      449.98      6.48 o 
   2  -3   4     1643.92     1649.88     22.19 o 
   3  -3   4        0.07       -0.02      0.34 o 
   4  -3   4       96.19      105.67      3.09 o 
   5  -3   4      108.18      110.35      4.11 o 
   6  -3   4      145.49      152.60      5.52 o 
  -6  -2   4      200.14      213.70      6.72 o 
  -5  -2   4      973.20      989.51     20.79 o 
  -4  -2   4      476.99      467.22      7.33 o 
  -3  -2   4      124.83      123.56      2.48 o 
  -2  -2   4      289.76      331.73      5.08 o 
  -1  -2   4      234.12      244.62      3.78 o 
   0  -2   4      597.11      600.52      8.34 o 
   1  -2   4        9.20       11.26      0.60 o 
   2  -2   4      587.14      614.00      8.77 o 
   3  -2   4       45.77       45.76      1.32 o 
   4  -2   4      221.65      203.85      5.67 o 
   5  -2   4      208.56      215.58      6.37 o 
   6  -2   4      358.23      354.55      9.72 o 
  -6  -1   4       45.65       50.49      2.90 o 
  -5  -1   4      567.72      581.12     13.15 o 
  -4  -1   4      932.60      922.58     13.21 o 
  -3  -1   4        0.26        0.63      0.35 o 
  -2  -1   4      659.82      670.23      9.46 o 
  -1  -1   4      153.62      166.09      3.20 o 
   0  -1   4        0.81        6.56      0.63 o 
   1  -1   4        0.00        0.39      0.22 o 
   2  -1   4     2994.66     2998.70     39.61 o 
   3  -1   4       80.31       80.53      1.86 o 
   4  -1   4      552.56      545.81     10.12 o 
   5  -1   4        4.36        3.05      1.16 o 
   6  -1   4       32.90       34.32      2.59 o 
  -6   0   4      286.42      288.89      8.12 o 
  -5   0   4        9.09        9.68      1.18 o 
  -4   0   4        8.82        8.66      0.83 o 
  -3   0   4      612.67      624.73      9.07 o 
  -2   0   4      291.55      327.88      4.99 o 
  -1   0   4     1201.91     1227.96     19.03 o 
   0   0   4      936.41      983.37     13.37 o 
   1   0   4      820.48      854.37     11.77 o 
   2   0   4     1977.08     1899.43     25.46 o 
   3   0   4        0.09        0.24      0.46 o 
   4   0   4        6.20        6.47      0.93 o 
   5   0   4      323.58      319.35      8.60 o 
   6   0   4        3.15        3.47      2.37 o 
  -6   1   4      337.97      354.17      7.56 o 
  -5   1   4       78.82       80.10      2.65 o 
  -4   1   4      244.52      234.72      4.94 o 
  -3   1   4      540.24      520.71      7.71 o 
  -2   1   4      623.18      639.14      9.09 o 
  -1   1   4       48.20       47.10      1.41 o 
   0   1   4      106.37      108.89      2.01 o 
   1   1   4     1442.98     1451.62     19.59 o 
   2   1   4      117.53      126.52      2.99 o 
   3   1   4       15.90       14.75      1.03 o 
   4   1   4       20.96       19.25      1.33 o 
   5   1   4      239.20      243.83      7.19 o 
  -6   2   4        1.71        3.29      1.27 o 
  -5   2   4      141.91      136.74      3.72 o 
  -4   2   4      100.38       97.02      2.76 o 
  -3   2   4     1021.39      986.65     13.87 o 
  -2   2   4      407.48      403.90      6.10 o 
  -1   2   4      180.20      200.01      3.80 o 
   0   2   4     2663.51     2655.49     40.29 o 
   1   2   4      288.22      298.38      4.72 o 
   2   2   4     1366.07     1311.39     21.20 o 
   3   2   4      324.44      332.86      6.74 o 
   4   2   4      191.91      188.89      4.73 o 
   5   2   4       41.16       38.30      2.60 o 
  -6   3   4       84.41       89.32      3.93 o 
  -5   3   4      186.25      184.53      5.71 o 
  -4   3   4      909.61      827.44     17.28 o 
  -3   3   4        9.93       11.69      0.93 o 
  -2   3   4      115.47      116.45      2.36 o 
  -1   3   4      250.21      253.80      4.18 o 
   0   3   4      650.52      638.78      9.23 o 
   1   3   4       39.07       39.28      1.47 o 
   2   3   4      108.83      101.47      2.85 o 
   3   3   4      188.57      194.05      4.67 o 
   4   3   4      193.32      176.19      5.73 o 
   5   3   4       22.84       26.00      1.92 o 
  -6   4   4      124.00      125.01      4.82 o 
  -5   4   4      632.19      585.73     13.50 o 
  -4   4   4      815.54      793.73     16.92 o 
  -3   4   4      488.42      477.98     10.82 o 
  -2   4   4       12.71       13.15      0.94 o 
  -1   4   4      405.48      388.44      6.11 o 
   0   4   4      421.61      413.78      6.45 o 
   1   4   4       28.37       28.06      1.36 o 
   2   4   4     1425.91     1388.97     22.82 o 
   3   4   4      168.94      168.47      4.41 o 
   4   4   4       39.78       42.70      2.19 o 
  -5   5   4       38.77       38.25      2.48 o 
  -4   5   4       28.21       28.82      2.06 o 
  -3   5   4       63.94       64.81      2.86 o 
  -2   5   4      179.46      173.70      4.01 o 
  -1   5   4       15.69       16.25      1.07 o 
   0   5   4      606.19      570.55     10.17 o 
   1   5   4      305.94      298.82      6.22 o 
   2   5   4     1245.52     1168.36     19.76 o 
   3   5   4        0.06       -0.44      1.10 o 
   4   5   4       48.78       49.07      2.48 o 
  -5   6   4      125.89      129.21      4.99 o 
  -4   6   4      232.38      213.81      6.49 o 
  -3   6   4      769.08      756.24     16.28 o 
  -2   6   4      251.99      248.69      6.64 o 
  -1   6   4       55.22       59.31      2.14 o 
   0   6   4       18.46       19.38      1.59 o 
   1   6   4       89.34       84.42      3.50 o 
   2   6   4      137.32      129.74      4.71 o 
   3   6   4        7.33        4.65      1.50 o 
  -5   7   4      450.95      462.57     16.61 o 
  -4   7   4        3.66        2.52      1.23 o 
  -3   7   4      548.59      546.67     12.72 o 
  -2   7   4        6.63        8.17      1.43 o 
  -1   7   4        0.56        0.05      0.94 o 
   0   7   4       65.34       67.74      3.12 o 
   1   7   4       61.55       56.61      3.06 o 
   2   7   4      192.09      188.13      6.21 o 
  -4   8   4       12.34       12.80      1.98 o 
  -3   8   4        3.56        4.18      1.46 o 
  -2   8   4       24.96       28.67      3.31 o 
  -1   8   4      160.08      160.63      5.37 o 
   0   8   4        2.39        3.00      1.38 o 
   1   8   4        2.39        4.63      2.24 o 
   0 -11   5       48.74       55.22      4.59 o 
   1 -11   5      884.62      906.97     20.41 o 
   2 -11   5        3.18        1.94      1.65 o 
  -1 -10   5       67.90       68.35      3.65 o 
   0 -10   5      205.83      205.02      6.63 o 
   1 -10   5       22.19       22.07      1.59 o 
   2 -10   5        0.10        0.64      1.20 o 
   3 -10   5       80.21       84.53      4.04 o 
  -2  -9   5       27.90       26.98      2.18 o 
  -1  -9   5      420.55      409.98     10.67 o 
   0  -9   5      262.99      265.84      6.03 o 
   1  -9   5      375.89      374.99      7.75 o 
   2  -9   5      105.87      101.20      4.07 o 
   3  -9   5      310.42      315.30     12.84 o 
   4  -9   5       12.74       17.27      1.92 o 
  -3  -8   5       16.27       15.92      1.88 o 
  -2  -8   5      261.42      256.80      7.49 o 
  -1  -8   5       66.23       65.32      2.40 o 
   0  -8   5       87.98       91.91      2.87 o 
   1  -8   5       98.25       87.30      2.36 o 
   2  -8   5      234.36      222.50      6.47 o 
   3  -8   5      309.98      319.57      8.65 o 
   4  -8   5       82.51       85.73      3.86 o 
   5  -8   5      200.03      195.63      6.63 o 
  -4  -7   5       71.67       70.66      3.62 o 
  -3  -7   5      104.90      110.30      4.36 o 
  -2  -7   5      195.28      190.30      5.83 o 
  -1  -7   5       20.62       18.48      1.03 o 
   0  -7   5        1.34        1.55      0.63 o 
   1  -7   5      730.33      676.70     11.90 o 
   2  -7   5       19.35       18.84      1.16 o 
   3  -7   5       35.14       34.19      2.15 o 
   4  -7   5       91.33       87.90      3.74 o 
   5  -7   5        4.93        2.58      1.48 o 
  -4  -6   5       26.72       28.02      2.19 o 
  -3  -6   5       81.23       84.33      3.51 o 
  -2  -6   5      118.72      111.40      2.65 o 
  -1  -6   5      308.52      296.28      5.95 o 
   0  -6   5       12.27       12.16      0.89 o 
   1  -6   5     1890.43     1806.64     28.84 o 
   2  -6   5      401.38      409.14      7.66 o 
   3  -6   5      609.09      574.32     12.99 o 
   4  -6   5      176.70      166.14      5.31 o 
   5  -6   5      180.82      178.77      5.87 o 
  -5  -5   5      236.27      251.12      7.60 o 
  -4  -5   5      707.53      712.21     16.15 o 
  -3  -5   5      248.10      236.16      6.54 o 
  -2  -5   5       46.43       44.75      1.67 o 
  -1  -5   5      238.48      223.84      4.62 o 
   0  -5   5      112.06      120.25      2.90 o 
   1  -5   5      683.31      659.32     11.26 o 
   2  -5   5      150.53      144.37      2.73 o 
   3  -5   5      104.17      101.02      2.69 o 
   4  -5   5       48.89       51.76      2.00 o 
   5  -5   5       10.82       12.86      1.25 o 
   6  -5   5       65.91       64.59      3.41 o 
  -5  -4   5      291.57      302.56     12.15 o 
  -4  -4   5      821.36      835.82     18.16 o 
  -3  -4   5      631.06      599.00      9.01 o 
  -2  -4   5      124.49      126.90      2.50 o 
  -1  -4   5       78.68       73.27      1.60 o 
   0  -4   5       20.91       22.95      0.71 o 
   1  -4   5        3.65        8.72      0.55 o 
   2  -4   5       13.63       14.87      0.72 o 
   3  -4   5     1426.53     1364.23     18.81 o 
   4  -4   5       55.21       49.91      1.91 o 
   5  -4   5       65.94       64.62      3.06 o 
   6  -4   5       97.30      104.53      4.49 o 
  -6  -3   5      111.96      131.16      5.03 o 
  -5  -3   5      109.61      116.26      4.18 o 
  -4  -3   5       83.78       88.29      2.26 o 
  -3  -3   5        2.53        3.04      0.49 o 
  -2  -3   5       82.37       79.36      1.80 o 
  -1  -3   5       81.10       86.31      1.77 o 
   0  -3   5      123.91      131.73      2.34 o 
   1  -3   5     1650.27     1698.28     22.81 o 
   2  -3   5      747.92      756.02     10.74 o 
   3  -3   5     2165.00     2209.45     29.79 o 
   4  -3   5       32.54       35.56      1.56 o 
   5  -3   5       52.27       53.45      2.81 o 
   6  -3   5       36.66       42.17      2.88 o 
  -6  -2   5       25.78       27.67      2.39 o 
  -5  -2   5      126.33      128.93      4.48 o 
  -4  -2   5      334.76      369.56      6.11 o 
  -3  -2   5       51.15       44.81      1.35 o 
  -2  -2   5     2363.38     2345.92     31.27 o 
  -1  -2   5      852.33      846.95     11.72 o 
   0  -2   5       18.50       17.56      0.65 o 
   1  -2   5      408.65      457.92      6.71 o 
   2  -2   5      625.88      643.89      9.30 o 
   3  -2   5      221.51      231.38      4.06 o 
   4  -2   5        0.30        1.52      0.85 o 
   5  -2   5        8.59        8.82      1.53 o 
   6  -2   5      108.89      113.37      4.77 o 
  -6  -1   5       38.25       37.27      3.53 o 
  -5  -1   5        5.78        7.09      1.07 o 
  -4  -1   5      591.98      585.46      8.91 o 
  -3  -1   5       95.77      112.25      2.36 o 
  -2  -1   5     3159.39     3239.49     42.83 o 
  -1  -1   5      944.61      966.30     13.25 o 
   0  -1   5        4.39        7.72      0.42 o 
   1  -1   5     1608.49     1653.97     22.23 o 
   2  -1   5        5.22        6.10      0.51 o 
   3  -1   5     1127.40     1065.82     17.54 o 
   4  -1   5      482.56      506.48     11.63 o 
   5  -1   5      365.44      362.72      9.45 o 
  -6   0   5      190.70      205.90      9.10 o 
  -5   0   5       74.98       81.14      3.28 o 
  -4   0   5       89.73      104.12      2.86 o 
  -3   0   5      667.63      656.92      9.58 o 
  -2   0   5        5.09        4.26      0.44 o 
  -1   0   5       17.82       16.54      0.83 o 
   0   0   5      508.22      508.65      8.56 o 
   1   0   5      344.31      340.52      5.23 o 
   2   0   5      204.79      206.43      3.59 o 
   3   0   5      104.24       95.24      2.72 o 
   4   0   5      974.46      976.26     16.75 o 
   5   0   5      404.51      400.99     10.33 o 
  -6   1   5      232.90      234.47      6.95 o 
  -5   1   5      259.87      246.26      6.87 o 
  -4   1   5      414.53      407.68      9.50 o 
  -3   1   5      246.21      260.25      5.14 o 
  -2   1   5     1696.46     1719.59     23.21 o 
  -1   1   5      295.61      279.33      5.25 o 
   0   1   5      894.03      893.68     12.42 o 
   1   1   5       25.10       27.90      0.94 o 
   2   1   5       27.66       25.29      1.23 o 
   3   1   5      759.07      751.47     13.11 o 
   4   1   5      241.10      239.44      5.53 o 
   5   1   5        9.70       14.68      1.84 o 
  -6   2   5      124.03      126.64      4.82 o 
  -5   2   5      166.23      149.78      4.94 o 
  -4   2   5       52.10       46.69      2.37 o 
  -3   2   5      148.65      153.86      3.52 o 
  -2   2   5      129.12      132.93      3.12 o 
  -1   2   5      425.52      415.64      7.42 o 
   0   2   5      533.47      505.47      7.48 o 
   1   2   5      528.92      511.02      7.65 o 
   2   2   5      534.91      577.47     10.34 o 
   3   2   5      808.74      826.32     14.45 o 
   4   2   5      102.86      109.39      3.44 o 
   5   2   5       45.73       42.85      2.85 o 
  -6   3   5       20.67       19.67      2.03 o 
  -5   3   5      206.07      194.79      6.06 o 
  -4   3   5      144.36      142.90      4.72 o 
  -3   3   5      285.10      266.74      6.89 o 
  -2   3   5     1095.82     1062.65     17.25 o 
  -1   3   5       94.76       93.66      2.52 o 
   0   3   5      103.61       99.71      2.60 o 
   1   3   5      803.50      754.61     12.92 o 
   2   3   5        1.20        1.29      0.71 o 
   3   3   5      148.78      153.62      4.13 o 
   4   3   5       87.31       85.99      3.12 o 
  -5   4   5        1.07       -0.71      1.01 o 
  -4   4   5     1012.18      981.35     20.59 o 
  -3   4   5        0.06        0.61      0.82 o 
  -2   4   5     1077.46     1068.03     17.53 o 
  -1   4   5       25.71       25.28      1.28 o 
   0   4   5        0.35       -0.03      0.54 o 
   1   4   5       22.66       25.74      1.76 o 
   2   4   5      325.78      316.98      8.35 o 
   3   4   5      138.18      142.10      5.06 o 
   4   4   5       81.91       87.81      3.31 o 
  -5   5   5       18.30       15.42      2.09 o 
  -4   5   5      315.05      294.90      8.09 o 
  -3   5   5       28.54       25.94      1.94 o 
  -2   5   5       83.69       88.56      2.74 o 
  -1   5   5        4.96        6.65      0.91 o 
   0   5   5      214.48      199.07      5.80 o 
   1   5   5       40.63       37.97      2.32 o 
   2   5   5       76.02       78.36      4.86 o 
   3   5   5      299.94      304.64      8.63 o 
  -5   6   5       77.49       70.18      5.09 o 
  -4   6   5       64.66       60.33      3.10 o 
  -3   6   5        7.22        9.14      1.51 o 
  -2   6   5      362.46      354.54      8.86 o 
  -1   6   5       84.14       79.37      3.34 o 
   0   6   5      155.10      144.56      4.89 o 
   1   6   5        9.66       10.96      1.69 o 
   2   6   5       50.72       48.65      2.88 o 
  -4   7   5       58.96       57.19      3.24 o 
  -3   7   5       94.86       97.42      4.11 o 
  -2   7   5      838.74      834.24     17.97 o 
  -1   7   5       59.61       62.18      3.10 o 
   0   7   5      473.54      485.04     11.82 o 
   1   7   5        0.48        3.18      2.25 o 
  -2   8   5        7.43        5.30      2.35 o 
  -1   8   5        0.09       -0.17      1.43 o 
   1 -11   6        8.59        6.37      1.69 o 
  -1 -10   6      204.55      207.41      6.85 o 
   0 -10   6       13.62       11.95      1.44 o 
   1 -10   6        4.28        5.84      1.18 o 
   2 -10   6      140.24      151.09      5.47 o 
   3 -10   6       43.92       51.67      3.13 o 
  -2  -9   6       60.06       63.61      3.37 o 
  -1  -9   6      147.67      148.47      5.31 o 
   0  -9   6      131.30      131.57      3.79 o 
   1  -9   6        2.21        1.85      0.92 o 
   2  -9   6      715.33      719.64     16.39 o 
   3  -9   6       95.69       94.38      4.12 o 
   4  -9   6       73.66       71.67      3.71 o 
  -3  -8   6      111.37      113.58      4.73 o 
  -2  -8   6      114.34      110.05      4.36 o 
  -1  -8   6       45.67       44.48      1.98 o 
   0  -8   6      225.15      215.40      5.05 o 
   1  -8   6       68.65       64.46      2.35 o 
   2  -8   6      298.93      281.70      6.10 o 
   3  -8   6        6.60        7.73      1.49 o 
   4  -8   6       39.09       37.24      2.56 o 
   5  -8   6      197.28      193.87      6.66 o 
  -4  -7   6      131.99      140.05      5.31 o 
  -3  -7   6     1034.57     1027.76     22.41 o 
  -2  -7   6      122.77      118.54      2.94 o 
  -1  -7   6      254.42      252.95      5.51 o 
   0  -7   6      150.37      146.44      3.70 o 
   1  -7   6      226.91      211.62      4.76 o 
   2  -7   6        8.94        9.12      0.94 o 
   3  -7   6       13.27       14.46      1.51 o 
   4  -7   6      356.68      339.88      9.07 o 
   5  -7   6       11.95       11.93      2.01 o 
  -4  -6   6        8.60        7.61      1.63 o 
  -3  -6   6      213.48      212.26      6.34 o 
  -2  -6   6       21.05       20.17      1.24 o 
  -1  -6   6        0.03       -0.17      0.49 o 
   0  -6   6       31.62       29.94      1.39 o 
   1  -6   6      748.22      742.14     15.76 o 
   2  -6   6      978.14      931.20     15.72 o 
   3  -6   6      292.72      276.54      7.38 o 
   4  -6   6     1159.59     1104.18     23.33 o 
   5  -6   6       41.23       42.84      2.69 o 
  -5  -5   6       16.41       17.20      2.98 o 
  -4  -5   6        4.22        5.77      1.31 o 
  -3  -5   6      492.43      504.26      9.41 o 
  -2  -5   6       28.47       23.92      1.25 o 
  -1  -5   6     1755.20     1726.72     27.58 o 
   0  -5   6      437.61      440.70      8.02 o 
   1  -5   6        1.95        2.78      0.55 o 
   2  -5   6      315.09      316.00      6.19 o 
   3  -5   6      461.29      477.72      8.70 o 
   4  -5   6      142.00      141.78      3.68 o 
   5  -5   6       33.91       34.97      2.36 o 
  -5  -4   6        6.34        4.50      2.19 o 
  -4  -4   6       36.19       36.67      1.78 o 
  -3  -4   6      987.84      991.12     16.64 o 
  -2  -4   6       75.08       85.74      2.39 o 
  -1  -4   6     2002.85     1920.85     30.35 o 
   0  -4   6        5.77        4.73      0.45 o 
   1  -4   6       36.44       36.75      1.09 o 
   2  -4   6       37.93       36.52      1.19 o 
   3  -4   6        4.26        5.15      0.65 o 
   4  -4   6      169.06      169.98      4.11 o 
   5  -4   6      437.93      450.36     11.07 o 
  -5  -3   6      128.53      135.85      6.44 o 
  -4  -3   6      129.09      140.40      3.09 o 
  -3  -3   6      164.41      151.55      2.74 o 
  -2  -3   6       82.65       73.05      1.75 o 
  -1  -3   6       58.95       56.72      1.41 o 
   0  -3   6       24.02       29.43      0.94 o 
   1  -3   6       83.90       81.15      1.80 o 
   2  -3   6       65.91       71.38      1.77 o 
   3  -3   6      561.29      570.74      8.65 o 
   4  -3   6      122.09      127.43      4.25 o 
   5  -3   6     1136.83     1151.85     24.20 o 
  -6  -2   6      208.55      219.69      9.54 o 
  -5  -2   6      214.88      223.75      6.27 o 
  -4  -2   6      160.66      162.24      3.88 o 
  -3  -2   6      127.31      137.01      2.80 o 
  -2  -2   6        7.90       10.26      0.64 o 
  -1  -2   6     2006.71     2065.59     27.63 o 
   0  -2   6     1200.31     1218.82     16.64 o 
   1  -2   6     1292.34     1313.77     17.96 o 
   2  -2   6       40.77       42.16      1.29 o 
   3  -2   6      128.07      134.55      2.82 o 
   4  -2   6       53.68       55.11      2.68 o 
   5  -2   6       82.31       78.52      3.58 o 
  -6  -1   6        0.48        0.71      2.10 o 
  -5  -1   6      221.59      219.34      6.27 o 
  -4  -1   6      215.14      213.59      5.83 o 
  -3  -1   6      154.43      137.52      3.28 o 
  -2  -1   6       76.86       79.89      2.20 o 
  -1  -1   6      640.28      618.39     10.35 o 
   0  -1   6      679.92      677.91      9.62 o 
   1  -1   6     1096.44     1099.87     15.21 o 
   2  -1   6      409.88      405.86      6.32 o 
   3  -1   6       47.90       49.88      1.87 o 
   4  -1   6       91.91       90.63      2.90 o 
   5  -1   6      128.24      137.31      5.04 o 
  -6   0   6      297.59      326.09      8.85 o 
  -5   0   6       17.67       17.17      1.62 o 
  -4   0   6      189.20      190.92      5.50 o 
  -3   0   6        7.93        9.54      0.86 o 
  -2   0   6      625.16      601.99     10.30 o 
  -1   0   6      642.55      656.29     11.01 o 
   0   0   6      123.65      130.35      3.00 o 
   1   0   6        0.57        0.67      0.35 o 
   2   0   6     1271.39     1238.26     20.14 o 
   3   0   6        9.93        8.72      0.99 o 
   4   0   6       28.96       32.33      1.75 o 
   5   0   6      284.12      283.18      8.20 o 
  -6   1   6       97.38       95.79      4.11 o 
  -5   1   6       20.14       18.66      1.74 o 
  -4   1   6       79.84       83.70      3.35 o 
  -3   1   6      988.41      960.83     15.80 o 
  -2   1   6       13.62       14.35      0.94 o 
  -1   1   6      643.23      638.43     10.85 o 
   0   1   6       22.86       16.09      0.94 o 
   1   1   6        0.20       -0.07      0.43 o 
   2   1   6      350.80      325.01      7.19 o 
   3   1   6      194.63      196.04      4.67 o 
   4   1   6        0.14        0.23      0.87 o 
   5   1   6        0.18        2.54      1.32 o 
  -6   2   6       36.70       36.98      2.69 o 
  -5   2   6        3.63        5.03      1.28 o 
  -4   2   6        0.01        0.11      1.03 o 
  -3   2   6     1677.33     1675.20     26.53 o 
  -2   2   6       98.49       91.18      2.57 o 
  -1   2   6      272.48      272.02      5.43 o 
   0   2   6      528.23      496.05      8.81 o 
   1   2   6        2.42        2.13      0.80 o 
   2   2   6       24.15       23.89      1.76 o 
   3   2   6      285.19      288.50      6.32 o 
   4   2   6      308.09      318.99      7.13 o 
  -5   3   6       30.98       27.65      2.17 o 
  -4   3   6        0.09        1.14      0.91 o 
  -3   3   6        0.44        0.61      0.86 o 
  -2   3   6      237.92      231.52      4.99 o 
  -1   3   6      586.80      549.79      9.80 o 
   0   3   6        0.05       -0.48      0.52 o 
   1   3   6       40.21       41.10      2.28 o 
   2   3   6        6.14        8.63      1.42 o 
   3   3   6       89.68       89.29      3.88 o 
   4   3   6      162.97      160.22      5.68 o 
  -5   4   6        2.52        2.29      1.16 o 
  -4   4   6       53.63       49.91      2.74 o 
  -3   4   6      188.08      191.36      5.77 o 
  -2   4   6      435.15      411.13      7.89 o 
  -1   4   6     2061.04     2072.98     32.58 o 
   0   4   6      175.31      163.29      5.09 o 
   1   4   6      541.15      510.86     11.99 o 
   2   4   6       14.84       16.70      1.69 o 
   3   4   6       45.64       46.28      2.91 o 
  -5   5   6       16.82       19.56      2.12 o 
  -4   5   6       44.28       43.29      2.67 o 
  -3   5   6       44.53       43.64      2.58 o 
  -2   5   6      244.58      223.65      5.11 o 
  -1   5   6       86.69       87.11      2.80 o 
   0   5   6       86.96       80.34      3.45 o 
   1   5   6       78.40       78.96      3.56 o 
   2   5   6        3.55        5.78      1.42 o 
  -4   6   6       58.00       56.69      3.19 o 
  -3   6   6       58.71       56.59      3.07 o 
  -2   6   6        1.92        2.49      1.25 o 
  -1   6   6      112.58      123.08      4.53 o 
   0   6   6       56.62       53.52      2.95 o 
   1   6   6      284.74      270.03      7.92 o 
   2   6   6      210.53      216.25      9.62 o 
  -3   7   6       35.60       40.37      2.78 o 
  -2   7   6       22.74       23.26      3.22 o 
  -1   7   6       53.82       58.31      3.21 o 
   0   7   6      470.24      486.55     12.13 o 
  -1 -10   7        1.14       -0.87      1.92 o 
   0 -10   7      134.26      139.46      4.20 o 
   1 -10   7      182.70      196.13      5.15 o 
   2 -10   7      188.73      195.10      6.58 o 
   3 -10   7       18.74       18.48      2.12 o 
  -2  -9   7       68.54       70.55      3.62 o 
  -1  -9   7       42.37       39.58      2.09 o 
   0  -9   7       55.78       55.56      2.36 o 
   1  -9   7      191.58      186.21      4.81 o 
   2  -9   7      387.40      390.88     10.27 o 
   3  -9   7       71.61       80.18      3.84 o 
   4  -9   7       92.84      107.12      6.97 o 
  -3  -8   7       35.57       39.33      2.71 o 
  -2  -8   7      225.14      220.11      6.77 o 
  -1  -8   7       63.99       62.92      2.42 o 
   0  -8   7      190.56      184.28      4.58 o 
   1  -8   7       48.28       47.95      2.05 o 
   2  -8   7       26.66       30.17      1.63 o 
   3  -8   7      228.28      226.26      6.93 o 
   4  -8   7      298.13      292.83      8.45 o 
  -4  -7   7        0.22        1.10      1.45 o 
  -3  -7   7      238.26      234.00      7.06 o 
  -2  -7   7      952.11      961.23     16.67 o 
  -1  -7   7       55.20       58.76      2.20 o 
   0  -7   7      784.67      788.77     13.82 o 
   1  -7   7      149.70      148.99      3.82 o 
   2  -7   7       30.86       31.15      1.58 o 
   3  -7   7      218.14      209.47      6.33 o 
   4  -7   7       42.60       38.46      2.47 o 
   5  -7   7       31.74       37.44      2.74 o 
  -4  -6   7        4.16        6.85      1.58 o 
  -3  -6   7       43.98       46.48      2.05 o 
  -2  -6   7      587.23      557.45     10.29 o 
  -1  -6   7        2.39        1.40      0.61 o 
   0  -6   7      216.54      215.37      4.76 o 
   1  -6   7       22.02       19.34      1.20 o 
   2  -6   7       75.50       76.11      2.43 o 
   3  -6   7       14.89       16.49      1.60 o 
   4  -6   7      447.76      453.93     11.26 o 
   5  -6   7      132.83      139.69      5.17 o 
  -4  -5   7       43.87       46.49      2.19 o 
  -3  -5   7       44.00       43.58      1.86 o 
  -2  -5   7       30.87       36.43      1.61 o 
  -1  -5   7        9.52        9.93      0.87 o 
   0  -5   7      685.92      668.72     11.63 o 
   1  -5   7      636.63      597.78     10.62 o 
   2  -5   7      473.96      449.72      8.37 o 
   3  -5   7        1.22        0.76      0.65 o 
   4  -5   7      485.81      498.10     11.90 o 
   5  -5   7        3.81        6.57      2.37 o 
  -4  -4   7       19.12       20.13      1.69 o 
  -3  -4   7       24.00       20.14      1.22 o 
  -2  -4   7      112.49      104.93      2.80 o 
  -1  -4   7      168.86      172.74      3.85 o 
   0  -4   7     1074.49     1057.89     17.37 o 
   1  -4   7      740.85      741.60     10.67 o 
   2  -4   7      502.25      486.99      7.51 o 
   3  -4   7        4.76        4.80      0.69 o 
   4  -4   7       29.46       27.39      1.90 o 
   5  -4   7       18.30       17.02      1.83 o 
  -4  -3   7       62.22       63.13      2.80 o 
  -3  -3   7       33.30       32.30      1.49 o 
  -2  -3   7       29.62       25.90      1.21 o 
  -1  -3   7     1550.38     1474.63     23.15 o 
   0  -3   7       12.98       16.43      0.76 o 
   1  -3   7       46.95       48.58      1.61 o 
   2  -3   7       74.87       71.65      1.86 o 
   3  -3   7      520.79      519.78      8.13 o 
   4  -3   7      170.51      179.46      5.46 o 
   5  -3   7        2.18        0.58      1.23 o 
  -5  -2   7      657.86      681.92     14.98 o 
  -4  -2   7        0.47        0.84      0.73 o 
  -3  -2   7      593.40      591.59     10.39 o 
  -2  -2   7      700.24      711.32     12.04 o 
  -1  -2   7      105.86      112.37      2.79 o 
   0  -2   7      196.95      192.24      4.03 o 
   1  -2   7      301.92      289.68      5.11 o 
   2  -2   7      171.84      179.59      3.43 o 
   3  -2   7      349.73      352.95      6.94 o 
   4  -2   7       53.63       53.69      2.71 o 
   5  -2   7        6.54        6.58      1.63 o 
  -5  -1   7       10.50        8.37      1.55 o 
  -4  -1   7        4.97        7.83      1.23 o 
  -3  -1   7       21.87       24.29      1.29 o 
  -2  -1   7     2286.38     2151.41     33.37 o 
  -1  -1   7      290.39      277.79      5.47 o 
   0  -1   7      159.93      163.81      3.65 o 
   1  -1   7     1367.65     1350.74     21.44 o 
   2  -1   7       67.28       71.63      2.18 o 
   3  -1   7       58.78       64.73      2.30 o 
   4  -1   7      328.03      332.08      7.08 o 
   5  -1   7      200.99      208.98      6.75 o 
  -5   0   7      346.36      340.94      8.94 o 
  -4   0   7        1.25        1.65      1.03 o 
  -3   0   7      175.38      177.67      4.13 o 
  -2   0   7       31.29       33.53      1.68 o 
  -1   0   7       90.33       86.30      2.45 o 
   0   0   7      418.53      400.76      7.38 o 
   1   0   7      320.19      331.74      6.33 o 
   2   0   7       18.73       20.76      1.56 o 
   3   0   7      179.11      186.14      5.63 o 
   4   0   7      188.78      192.58      4.92 o 
   5   0   7      148.07      154.00      8.15 o 
  -5   1   7       11.59       10.63      1.65 o 
  -4   1   7      364.87      350.90      8.87 o 
  -3   1   7       44.93       44.19      1.80 o 
  -2   1   7      165.02      165.56      3.91 o 
  -1   1   7      856.87      826.58     13.86 o 
   0   1   7     1434.75     1427.79     23.68 o 
   1   1   7      580.57      559.07      9.87 o 
   2   1   7      214.88      206.34      6.03 o 
   3   1   7      133.06      139.47      4.86 o 
   4   1   7       89.50       91.42      4.01 o 
  -5   2   7      422.72      412.41     10.54 o 
  -4   2   7       99.07       97.56      3.90 o 
  -3   2   7        0.26        0.82      0.84 o 
  -2   2   7       18.14       17.06      1.15 o 
  -1   2   7      402.02      365.72      7.11 o 
   0   2   7      348.42      342.14      6.70 o 
   1   2   7      319.11      317.63      8.14 o 
   2   2   7       59.67       60.70      2.95 o 
   3   2   7      306.58      297.13      8.26 o 
   4   2   7        0.41        2.75      1.29 o 
  -5   3   7      949.97      985.69     21.39 o 
  -4   3   7       33.85       32.12      2.28 o 
  -3   3   7      121.76      124.77      4.43 o 
  -2   3   7        8.11       10.49      1.06 o 
  -1   3   7        9.31       11.21      1.08 o 
   0   3   7        5.51        4.65      1.11 o 
   1   3   7      283.35      260.84      7.26 o 
   2   3   7      515.99      516.38     12.45 o 
   3   3   7       73.95       84.20      3.96 o 
  -4   4   7        1.52        0.79      1.35 o 
  -3   4   7        0.06        0.94      1.10 o 
  -2   4   7        7.92        7.14      1.03 o 
  -1   4   7       18.87       15.56      1.25 o 
   0   4   7        2.59        3.73      1.09 o 
   1   4   7      939.45      930.36     20.11 o 
   2   4   7      340.83      334.71      9.46 o 
   3   4   7      264.47      264.91     11.84 o 
  -4   5   7       56.25       54.03      3.13 o 
  -3   5   7      242.68      250.97      7.38 o 
  -2   5   7       27.92       28.36      2.12 o 
  -1   5   7       17.60       13.95      1.58 o 
   0   5   7        8.93       11.44      1.66 o 
   1   5   7      539.55      538.55     13.14 o 
   2   5   7        0.02       -0.74      1.68 o 
  -3   6   7      229.48      236.63      7.20 o 
  -2   6   7       27.05       27.87      3.16 o 
  -1   6   7       24.90       25.32      2.27 o 
   0   6   7       52.24       55.32      3.18 o 
  -1 -10   8      353.17      359.76     14.36 o 
   0 -10   8       11.46       12.89      1.32 o 
   1 -10   8      198.68      210.30      5.48 o 
   2 -10   8       54.90       60.01      3.41 o 
  -2  -9   8       22.72       21.48      2.18 o 
  -1  -9   8      324.75      334.09      7.41 o 
   0  -9   8       34.58       36.34      1.95 o 
   1  -9   8      123.17      120.13      3.70 o 
   2  -9   8      165.83      163.44      5.71 o 
   3  -9   8       41.39       41.68      2.86 o 
  -3  -8   8        8.59       11.47      1.97 o 
  -2  -8   8       13.49       14.53      1.45 o 
  -1  -8   8       29.74       28.90      1.71 o 
   0  -8   8        3.93        4.60      0.92 o 
   1  -8   8      134.28      129.09      3.68 o 
   2  -8   8       18.38       17.23      1.32 o 
   3  -8   8        2.18        3.36      1.34 o 
   4  -8   8        0.49       -0.99      1.24 o 
  -3  -7   8       18.05       19.10      1.96 o 
  -2  -7   8       16.75       14.83      1.26 o 
  -1  -7   8       18.23       17.04      1.26 o 
   0  -7   8      515.79      523.36      9.89 o 
   1  -7   8     1292.72     1253.87     21.01 o 
   2  -7   8      398.54      373.24      7.57 o 
   3  -7   8       87.23       88.09      3.79 o 
   4  -7   8       62.69       66.96      3.50 o 
  -4  -6   8      218.96      211.02      9.47 o 
  -3  -6   8       46.33       43.22      2.43 o 
  -2  -6   8        7.38        8.49      1.06 o 
  -1  -6   8        6.27        6.33      0.92 o 
   0  -6   8     1346.34     1299.28     21.48 o 
   1  -6   8      222.55      218.38      4.92 o 
   2  -6   8       31.19       32.58      1.60 o 
   3  -6   8       19.39       18.47      1.73 o 
   4  -6   8       34.02       32.55      2.38 o 
   5  -6   8       73.49       74.35      5.50 o 
  -4  -5   8     1013.21     1125.26     33.91 o 
  -3  -5   8       35.29       36.58      2.17 o 
  -2  -5   8      368.65      359.02      8.87 o 
  -1  -5   8      102.38       97.68      3.48 o 
   0  -5   8      206.80      218.60      4.77 o 
   1  -5   8      116.37      107.24      2.93 o 
   2  -5   8      136.73      129.08      3.37 o 
   3  -5   8      160.02      155.68      3.98 o 
   4  -5   8      109.15      111.05      4.24 o 
   5  -5   8        2.22        4.63      2.54 o 
  -4  -4   8       39.54       42.85      2.47 o 
  -3  -4   8        0.81        0.24      0.81 o 
  -2  -4   8       16.03       19.70      1.50 o 
  -1  -4   8      372.73      326.69      7.99 o 
   0  -4   8      695.50      647.16     13.91 o 
   1  -4   8        0.02       -0.13      0.62 o 
   2  -4   8     1503.70     1464.74     20.37 o 
   3  -4   8       13.65       15.30      0.99 o 
   4  -4   8      249.57      253.49      7.06 o 
   5  -4   8      173.49      173.93      5.88 o 
  -4  -3   8      146.62      151.75      4.05 o 
  -3  -3   8      291.73      289.26      7.48 o 
  -2  -3   8      474.42      457.01      8.34 o 
  -1  -3   8      153.83      154.88      3.60 o 
   0  -3   8       47.77       47.92      1.71 o 
   1  -3   8       90.07       84.80      2.43 o 
   2  -3   8      807.33      820.43     13.79 o 
   3  -3   8        0.39        0.34      0.62 o 
   4  -3   8      175.98      178.69      5.62 o 
   5  -3   8       89.28       96.07      4.19 o 
  -5  -2   8       53.37       53.61      4.23 o 
  -4  -2   8       44.00       50.81      2.16 o 
  -3  -2   8     1019.19      980.24     16.40 o 
  -2  -2   8      354.16      343.89      6.70 o 
  -1  -2   8       20.49       17.65      1.07 o 
   0  -2   8      996.03      974.03     15.94 o 
   1  -2   8      561.30      567.64      9.96 o 
   2  -2   8      350.18      330.50      6.46 o 
   3  -2   8        2.65        2.76      1.09 o 
   4  -2   8      272.92      308.40     11.58 o 
   5  -2   8        6.49        6.06      2.34 o 
  -5  -1   8        2.34        1.31      1.33 o 
  -4  -1   8      247.47      252.09      6.98 o 
  -3  -1   8      153.95      153.11      3.86 o 
  -2  -1   8        0.16        0.27      0.54 o 
  -1  -1   8       57.42       56.47      2.00 o 
   0  -1   8      343.72      321.93      6.29 o 
   1  -1   8      400.10      429.13      7.97 o 
   2  -1   8      208.71      218.24      6.08 o 
   3  -1   8       52.97       58.27      2.83 o 
   4  -1   8      746.38      737.02     16.41 o 
  -5   0   8       53.37       56.82      3.12 o 
  -4   0   8      763.03      792.44     17.16 o 
  -3   0   8      114.90      117.89      3.29 o 
  -2   0   8       26.61       31.72      1.54 o 
  -1   0   8      128.87      124.88      3.27 o 
   0   0   8       12.60       12.57      0.99 o 
   1   0   8       31.63       36.91      1.62 o 
   2   0   8       87.29       90.96      3.61 o 
   3   0   8      423.25      443.79     10.86 o 
   4   0   8       16.20       15.99      1.87 o 
  -5   1   8      128.62      135.76      5.09 o 
  -4   1   8      134.58      135.35      4.86 o 
  -3   1   8       76.02       71.11      2.48 o 
  -2   1   8        1.23        0.68      0.64 o 
  -1   1   8      198.20      184.93      4.34 o 
   0   1   8       78.45       65.47      2.26 o 
   1   1   8       25.28       21.85      1.68 o 
   2   1   8      775.76      782.91     17.17 o 
   3   1   8      127.55      133.19      4.92 o 
   4   1   8      279.30      289.48      8.48 o 
  -5   2   8        4.04        1.83      1.29 o 
  -4   2   8       11.55       14.11      1.93 o 
  -3   2   8       91.90       88.01      3.65 o 
  -2   2   8      258.31      250.20      5.56 o 
  -1   2   8        1.53        0.63      0.68 o 
   0   2   8      130.26      121.28      3.33 o 
   1   2   8       80.17       77.32      3.44 o 
   2   2   8      774.37      736.25     23.02 o 
   3   2   8        3.13        2.28      1.36 o 
  -4   3   8      117.16      122.94      4.78 o 
  -3   3   8      602.40      589.83     13.67 o 
  -2   3   8      598.29      592.53     10.94 o 
  -1   3   8       13.05       14.84      1.22 o 
   0   3   8        0.76       -0.04      0.90 o 
   1   3   8        2.04        1.65      1.09 o 
   2   3   8        0.05        1.56      1.28 o 
   3   3   8        0.33       -0.24      2.28 o 
  -4   4   8       24.31       22.20      2.07 o 
  -3   4   8      439.18      437.54     10.99 o 
  -2   4   8      119.01      123.44      3.67 o 
  -1   4   8        0.00        0.94      1.16 o 
   0   4   8       17.67       17.76      1.84 o 
   1   4   8       62.87       70.99      3.63 o 
   2   4   8      182.72      185.81      6.46 o 
  -3   5   8        2.04       -0.82      1.23 o 
  -2   5   8       14.65       16.11      1.99 o 
  -1   5   8      141.12      140.55      5.19 o 
   0   5   8        0.10        0.64      1.43 o 
   0 -10   9        0.01       -0.90      0.97 o 
   1 -10   9      215.04      214.65      5.59 o 
   2 -10   9      566.09      565.94     20.45 o 
  -1  -9   9       20.78       20.76      1.64 o 
   0  -9   9        0.49        1.19      1.04 o 
   1  -9   9      590.12      585.66     11.35 o 
   2  -9   9       36.62       38.87      2.64 o 
   3  -9   9      138.18      144.65      5.49 o 
  -2  -8   9       76.30       81.94      3.74 o 
  -1  -8   9        7.20        7.07      1.24 o 
   0  -8   9       92.52       91.20      3.07 o 
   1  -8   9      125.64      123.02      3.68 o 
   2  -8   9       21.13       18.69      1.49 o 
   3  -8   9       31.45       34.54      2.58 o 
   4  -8   9       43.79       51.54      3.27 o 
  -3  -7   9      224.09      245.03      7.27 o 
  -2  -7   9        7.77        9.62      1.59 o 
  -1  -7   9        3.26        3.17      1.18 o 
   0  -7   9        6.63        6.49      1.04 o 
   1  -7   9      452.98      443.31      8.76 o 
   2  -7   9       30.20       29.23      1.70 o 
   3  -7   9      978.78      968.00     29.31 o 
   4  -7   9       23.86       29.98      2.50 o 
  -4  -6   9       35.53       38.73      3.98 o 
  -3  -6   9       82.01       79.57      3.50 o 
  -2  -6   9      356.35      336.88      8.76 o 
  -1  -6   9      327.08      307.57      8.04 o 
   0  -6   9      157.40      149.71      4.79 o 
   1  -6   9      106.26      102.25      3.76 o 
   2  -6   9      111.69      105.54      3.17 o 
   3  -6   9      705.93      702.95     15.87 o 
   4  -6   9        0.04       -0.74      1.34 o 
  -4  -5   9      118.28      124.20      4.65 o 
  -3  -5   9       94.95       96.44      3.85 o 
  -2  -5   9      804.73      785.47     17.07 o 
  -1  -5   9      151.77      139.58      4.57 o 
   0  -5   9       23.67       19.82      1.55 o 
   1  -5   9      182.97      173.25      5.20 o 
   2  -5   9      111.90      108.31      3.87 o 
   3  -5   9        0.17       -0.46      0.94 o 
   4  -5   9       48.07       51.46      4.41 o 
  -4  -4   9      194.67      194.12      6.01 o 
  -3  -4   9       34.45       37.14      2.28 o 
  -2  -4   9      374.53      359.10      8.95 o 
  -1  -4   9        8.43        8.13      1.18 o 
   0  -4   9       12.01       11.78      1.19 o 
   1  -4   9      189.24      182.54      5.36 o 
   2  -4   9       28.35       27.75      1.84 o 
   3  -4   9      211.40      214.78      6.16 o 
  -4  -3   9        6.66        8.24      1.45 o 
  -3  -3   9      307.54      299.46      7.93 o 
  -2  -3   9       85.59       89.05      3.46 o 
  -1  -3   9       61.90       56.68      2.61 o 
   0  -3   9      481.09      459.76      8.47 o 
   1  -3   9       27.74       26.39      1.38 o 
   2  -3   9       31.40       30.35      1.53 o 
   3  -3   9       35.79       38.35      2.25 o 
   4  -3   9      125.33      131.68      6.56 o 
  -5  -2   9      252.88      275.48     11.49 o 
  -4  -2   9      283.02      289.96      7.93 o 
  -3  -2   9      270.85      263.76      5.78 o 
  -2  -2   9      218.95      223.27      4.38 o 
  -1  -2   9        9.25        8.20      0.96 o 
   0  -2   9      750.97      744.36     12.82 o 
   1  -2   9      222.86      216.52      4.83 o 
   2  -2   9        0.20        0.36      0.70 o 
   3  -2   9      200.27      205.51      6.15 o 
   4  -2   9       66.90       63.36      4.58 o 
  -5  -1   9       77.55       84.13      3.95 o 
  -4  -1   9       27.69       28.08      2.07 o 
  -3  -1   9       13.65       14.99      1.28 o 
  -2  -1   9        4.18        4.00      0.88 o 
  -1  -1   9      294.29      281.77      5.95 o 
   0  -1   9       86.92       86.38      2.68 o 
   1  -1   9      288.02      296.66      6.18 o 
   2  -1   9       62.86       72.53      3.24 o 
   3  -1   9      617.14      638.02     14.60 o 
   4  -1   9        2.06        1.02      1.30 o 
  -5   0   9        1.20       -1.85      1.85 o 
  -4   0   9      318.66      323.58      8.74 o 
  -3   0   9      145.93      150.83      4.01 o 
  -2   0   9      369.73      359.34      7.28 o 
  -1   0   9      407.27      420.77      8.20 o 
   0   0   9       10.60       11.35      1.08 o 
   1   0   9       55.12       57.69      2.20 o 
   2   0   9       16.77       18.13      1.81 o 
   3   0   9      128.52      128.44      4.86 o 
  -4   1   9      437.69      432.52     10.94 o 
  -3   1   9      109.66      119.43      3.55 o 
  -2   1   9      915.27      870.11     15.07 o 
  -1   1   9       11.21       13.08      1.22 o 
   0   1   9      223.81      226.84      5.22 o 
   1   1   9       39.95       41.60      2.48 o 
   2   1   9        2.22        1.21      1.06 o 
   3   1   9      226.06      235.36      7.35 o 
  -4   2   9        1.80        1.84      1.45 o 
  -3   2   9       14.46       14.21      1.72 o 
  -2   2   9        7.09        9.32      1.19 o 
  -1   2   9       18.57       20.69      1.45 o 
   0   2   9       48.20       49.58      2.75 o 
   1   2   9       13.06       12.64      1.85 o 
   2   2   9       27.02       27.55      2.27 o 
  -4   3   9        3.24       -0.13      2.22 o 
  -3   3   9       36.81       35.04      2.53 o 
  -2   3   9      796.87      811.46     14.52 o 
  -1   3   9       48.80       50.57      2.24 o 
   0   3   9     1218.79     1204.28     36.31 o 
   1   3   9       11.92       10.11      1.77 o 
  -3   4   9       13.99       13.07      2.18 o 
  -2   4   9      160.40      167.83      4.65 o 
  -1   4   9       76.38       77.87      3.78 o 
   0   4   9      297.64      298.37      8.67 o 
  -1  -9  10       34.58       34.70      3.67 o 
   0  -9  10       72.54       75.32      3.70 o 
   1  -9  10        6.16        4.67      1.30 o 
   2  -9  10      156.08      171.04      8.70 o 
  -2  -8  10       48.33       48.42      4.03 o 
  -1  -8  10      544.82      548.90     13.18 o 
   0  -8  10       30.53       34.20      2.44 o 
   1  -8  10       31.18       32.33      2.35 o 
   2  -8  10       29.30       29.23      2.23 o 
   3  -8  10        2.63        1.49      2.07 o 
  -3  -7  10      355.52      372.87     13.87 o 
  -2  -7  10        0.26        0.12      1.16 o 
  -1  -7  10      572.49      570.22     13.46 o 
   0  -7  10       76.91       78.78      3.47 o 
   1  -7  10       11.83       11.96      1.54 o 
   2  -7  10       15.66       15.74      1.77 o 
   3  -7  10       22.60       25.37      3.05 o 
  -3  -6  10        1.12       -0.21      1.21 o 
  -2  -6  10      167.45      176.16      5.75 o 
  -1  -6  10        7.78        9.09      1.51 o 
   0  -6  10       69.82       69.31      3.17 o 
   1  -6  10      296.24      275.37      7.56 o 
   2  -6  10        0.30        0.48      1.02 o 
   3  -6  10       15.95       13.96      2.37 o 
  -3  -5  10      156.01      154.22      5.31 o 
  -2  -5  10       65.10       63.03      3.13 o 
  -1  -5  10      338.60      324.49      8.55 o 
   0  -5  10       18.67       16.41      1.55 o 
   1  -5  10      620.30      594.40     13.54 o 
   2  -5  10       42.38       40.61      2.39 o 
   3  -5  10        1.15        4.53      1.31 o 
  -4  -4  10      123.12      134.26      4.97 o 
  -3  -4  10       67.31       64.49      3.25 o 
  -2  -4  10      168.21      164.06      5.36 o 
  -1  -4  10      276.08      248.13      6.99 o 
   0  -4  10      143.16      131.69      4.49 o 
   1  -4  10      314.76      315.54      8.24 o 
   2  -4  10      150.57      147.66      4.88 o 
   3  -4  10        5.75        7.57      2.05 o 
  -4  -3  10      176.06      194.12      6.21 o 
  -3  -3  10      420.96      408.39     10.24 o 
  -2  -3  10      100.77      100.66      3.89 o 
  -1  -3  10       74.50       71.65      3.14 o 
   0  -3  10      111.41      112.35      4.11 o 
   1  -3  10       43.19       47.36      2.50 o 
   2  -3  10       74.38       79.82      2.69 o 
   3  -3  10       60.22       59.35      3.00 o 
   4  -3  10      135.45      147.98      7.43 o 
  -4  -2  10       11.04       12.53      2.63 o 
  -3  -2  10      815.90      789.00     17.42 o 
  -2  -2  10       91.26       88.89      2.89 o 
  -1  -2  10      881.66      848.48     14.66 o 
   0  -2  10       17.76       16.37      1.24 o 
   1  -2  10      337.27      353.92      7.20 o 
   2  -2  10      139.73      150.95      5.04 o 
   3  -2  10       87.17       95.78      4.08 o 
  -4  -1  10        1.88        1.48      1.80 o 
  -3  -1  10        3.20        5.64      1.14 o 
  -2  -1  10       63.24       65.46      2.49 o 
  -1  -1  10       13.42       12.10      1.23 o 
   0  -1  10      101.00      100.22      3.11 o 
   1  -1  10        0.94        0.38      0.76 o 
   2  -1  10      272.54      283.30      7.92 o 
   3  -1  10      131.55      150.69      5.80 o 
  -4   0  10       14.31       18.07      2.05 o 
  -3   0  10        1.46        0.86      0.86 o 
  -2   0  10        2.15        6.22      1.94 o 
  -1   0  10      694.03      708.96     12.78 o 
   0   0  10        0.08       -0.64      0.69 o 
   1   0  10      910.85      931.64     20.05 o 
   2   0  10        9.38       10.88      1.80 o 
   3   0  10       47.22       54.52      3.28 o 
  -4   1  10        0.51        0.40      1.90 o 
  -3   1  10        8.41        7.25      1.39 o 
  -2   1  10       28.09       28.11      1.75 o 
  -1   1  10      596.90      589.94     11.09 o 
   0   1  10       58.64       58.57      2.42 o 
   1   1  10      531.73      550.23     13.26 o 
   2   1  10       32.36       31.30      2.46 o 
  -3   2  10        3.33        4.01      1.67 o 
  -2   2  10       44.25       46.24      2.27 o 
  -1   2  10       31.01       34.89      1.94 o 
   0   2  10       11.77       12.96      1.83 o 
   1   2  10      179.50      195.19      6.54 o 
  -2   3  10       56.49       52.70      2.52 o 
  -1   3  10       47.40       52.39      3.14 o 
   0   3  10       78.61       79.54      3.95 o 
  -1  -8  11       25.10       23.28      2.91 o 
   0  -8  11      462.84      456.54     11.66 o 
   1  -8  11        9.18       12.66      1.77 o 
   2  -8  11      303.08      324.56     12.59 o 
  -2  -7  11       43.12       46.20      4.02 o 
  -1  -7  11      254.74      240.09      7.32 o 
   0  -7  11      405.46      405.67     10.50 o 
   1  -7  11       56.79       65.73      3.37 o 
   2  -7  11      272.31      292.84      8.26 o 
  -2  -6  11      125.71      118.60      4.65 o 
  -1  -6  11       67.73       65.16      3.28 o 
   0  -6  11        0.63        0.59      1.01 o 
   1  -6  11      106.93      106.55      4.23 o 
   2  -6  11        8.86       10.60      1.68 o 
   3  -6  11       25.82       29.51      3.29 o 
  -3  -5  11       14.19       17.20      1.89 o 
  -2  -5  11      320.41      322.94      8.95 o 
  -1  -5  11        3.33        5.53      1.34 o 
   0  -5  11      292.51      279.73      7.87 o 
   1  -5  11      130.08      132.58      4.76 o 
   2  -5  11      142.02      151.95      5.24 o 
   3  -5  11      299.78      314.11      8.64 o 
  -3  -4  11       46.60       49.33      3.05 o 
  -2  -4  11       47.29       55.76      2.97 o 
  -1  -4  11       48.46       48.38      2.74 o 
   0  -4  11      128.89      127.22      4.61 o 
   1  -4  11      300.61      302.49      8.25 o 
   2  -4  11       69.67       74.67      3.47 o 
   3  -4  11      339.73      350.23     13.44 o 
  -3  -3  11      123.40      120.60      4.65 o 
  -2  -3  11        3.55        4.38      1.34 o 
  -1  -3  11      149.29      147.35      5.06 o 
   0  -3  11      428.29      418.10     10.50 o 
   1  -3  11        0.21        0.97      1.16 o 
   2  -3  11      213.55      216.02      9.58 o 
   3  -3  11       67.22       68.78      5.17 o 
  -3  -2  11       10.36       12.62      1.90 o 
  -2  -2  11       17.12       17.93      1.74 o 
  -1  -2  11       38.64       36.75      2.42 o 
   0  -2  11      860.76      827.04     14.55 o 
   1  -2  11        5.84        6.63      1.09 o 
   2  -2  11      241.93      256.98      7.46 o 
  -3  -1  11      150.94      153.39      4.41 o 
  -2  -1  11        1.02        1.37      1.04 o 
  -1  -1  11       71.33       75.39      2.80 o 
   0  -1  11      184.23      181.07      4.71 o 
   1  -1  11       13.15       12.73      1.78 o 
   2  -1  11       70.77       80.91      3.93 o 
  -3   0  11      175.22      186.17      5.00 o 
  -2   0  11       21.12       21.18      1.63 o 
  -1   0  11        4.53        4.20      1.08 o 
   0   0  11        2.33        3.16      1.08 o 
   1   0  11       77.83       82.87      3.88 o 
   2   0  11      245.99      252.19     10.83 o 
  -3   1  11       42.88       41.95      4.10 o 
  -2   1  11        3.11        2.26      1.14 o 
  -1   1  11        4.52        4.38      1.05 o 
   0   1  11      140.39      144.05      5.34 o 
   1   1  11      392.18      417.70     15.31 o 
  -2   2  11        3.25        4.51      1.23 o 
  -1   2  11       14.12       15.32      2.21 o 
   0  -7  12       35.73       33.05      3.53 o 
   1  -7  12       50.71       53.48      4.51 o 
  -1  -6  12       15.60       15.61      1.90 o 
   0  -6  12      112.73      120.51      4.76 o 
   1  -6  12       90.66      103.70      4.41 o 
   2  -6  12       76.08       78.05      3.77 o 
  -1  -5  12       27.33       28.50      2.30 o 
   0  -5  12       32.04       33.25      2.45 o 
   1  -5  12      364.28      376.39      9.98 o 
   2  -5  12       21.35       22.03      2.16 o 
  -2  -4  12        0.03        0.90      1.77 o 
  -1  -4  12       54.42       54.66      3.09 o 
   0  -4  12       27.33       27.28      2.26 o 
   1  -4  12      207.24      220.54      6.89 o 
   2  -4  12       76.11       84.66      3.91 o 
  -2  -3  12      164.17      165.62      5.86 o 
  -1  -3  12      214.08      204.34      6.55 o 
   0  -3  12       21.81       19.04      1.89 o 
   1  -3  12        0.24        0.68      1.27 o 
   2  -3  12       26.84       29.17      3.44 o 
  -2  -2  12       17.02       16.55      1.81 o 
  -1  -2  12       48.21       49.22      2.94 o 
   0  -2  12       34.58       33.19      2.47 o 
   1  -2  12       68.58       60.93      4.90 o 
  -2  -1  12      459.82      464.34     11.79 o 
  -1  -1  12        2.30        2.12      1.16 o 
   0  -1  12        0.54        0.35      1.11 o 
  -1   0  12      109.34      112.99      4.58 o 
   0   0  12       21.00       18.81      2.97 o 
                                                 
